# Supplementary material for: Identifying global expression patterns and key regulators in epithelial to mesenchymal transition through multi-study integration
Source: BMC Cancer. 2017 Jun 26;17:447. doi: 10.1186/s12885-017-3413-3 (PMC5485747; doi:10.1186/s12885-017-3413-3)
Supplement: Supplementary file 1 — Dataset information – Extended table. (XLSX 33 kb) [file 12885_2017_3413_MOESM1_ESM.xlsx]

## Sheet: Sheet1
GEO ID	Platform ID	Platform Title	Manufacturer	Disease Type	Total Samples	# epithelial	# mesenchymal	Cell line	Title	Publication Title
GSE12811	GPL7319	Homo sapiens 44.5K Print_1365	Stanford Functional Genomics Facility, Stanford School of Medicine	Breast	4	1	2	MCF10A	CAMK1D amplification implicated in epithelial-mesenchymal transition in basal-like breast cancer	CAMK1D amplification implicated in epithelial-mesenchymal transition in basal-like breast cancer.
GSE13915	GPL7785	SMD Print_1354	Stanford Functional Genomics Facility, Stanford School of Medicine	Breast	20	2	2	BT549,EFM19	Prognostic signature of epithelial-mesenchymal transition in breast cancer	LYN is a mediator of epithelial-mesenchymal transition and a target of dasatinib in breast cancer.
GSE18070	GPL570	Affymetrix Human Genome U133 Plus 2.0 Array	Affymetrix	Breast	9	6	3	MCF10CA1h	Smad signaling is required for maintenance of epigenetic gene silencing during breast cancer progression	Smad signaling is required for maintenance of epigenetic gene silencing during breast cancer progression
GSE28569	GPL6480	Agilent-014850 Whole Human Genome Microarray 4x44K G4112F	Agilent	Breast	8	4	4	MCF10A	Downregulation of CK2-Beta is sufficient to drive epithelial-to-mesenchymal transition through Snail 1 induction	Unbalanced expression of CK2 kinase subunits is sufficient to drive epithelial-to-mesenchymal transition by Snail1 induction.
GSE39356	GPL6480	Agilent-014850 Whole Human Genome Microarray 4x44K G4112F	Agilent	Breast	4	2	2	MCF-7	MiR-374a Promotes Epithelial-Mesenchymal Transition (EMT) and Metastasis of Breast Cancer	MicroRNA-374a activates Wnt/β-catenin signaling to promote breast cancer metastasis.
GSE8240	GPL3921	Affymetrix HT Human Genome U133A Array	Affymetrix	Breast	15	7	4	MCF10A	EMT initiation in MCF10A cells subjected to ionizing radiation and treatment with transforming growth factor beta-1.	Ionizing radiation predisposes nonmalignant human mammary epithelial cells to undergo transforming growth factor beta induced epithelial to mesenchymal transition.
GSE12203	GPL2700	Sentrix HumanRef-8 Expression BeadChip	Illumina Inc.	Colon	6	2	2	Caco-2	Differential gene expression in Ki-RAS and Ha-RAS cell lines.	A molecular signature for Epithelial to Mesenchymal transition in a human colon cancer cell system is revealed by large-scale microarray analysis.
GSE14773	GPL570	Affymetrix Human Genome U133 Plus 2.0 Array	Affymetrix	Colon	8	4	4	HT29, SW480	Isolation and enrichment of cancer stem cells in colorectal carcinoma to study role of epithelial-mesenchymal transition regilators in tumor malignancy.	SNAIL regulates interleukin-8 expression, stem cell-like activity, and tumorigenicity of human colorectal carcinoma cells.
GSE27424	GPL570	Affymetrix Human Genome U133 Plus 2.0 Array	Affymetrix	Esophageal	12	6	6	EPc2-hTERT	NOTCH3 knockdown in non-transformed human esophageal cells	A NOTCH3-mediated squamous cell differentiation program limits expansion of EMT-competent cells that express the ZEB transcription factors
GSE26391	GPL6244	Affymetrix Human Gene 1.0 ST Array [transcript (gene) version]	Affymetrix	Liver	8	4	4	HCC-1.1, HCC-1.2	Comparison of two hepatocellular cancer cell lines with distinct properties regarding epithelial-mesenchymal transition	A human model of epithelial to mesenchymal transition to monitor drug efficacy in hepatocellular carcinoma progression
GSE14405	GPL570	Affymetrix Human Genome U133 Plus 2.0 Array	Affymetrix	Prostate	6	2	4	PC3, TEM4, TEM2	Expression profile of PC-3-derived cell lines after transendothelial migration	ZEB1 enhances transendothelial migration and represses the epithelial phenotype of prostate cancer cells.
GSE22010	GPL6244	Affymetrix Human Gene 1.0 ST Array [transcript (gene) version]	Affymetrix	Prostate	12	2	NA	PrEC-hTERT	TMPRSS2:ERG promotes invasiveness and epithelial to mesenchymal transition in prostate cancer model	TMPRSS2:ERG promotes invasiveness and epithelial to mesenchymal transition in prostate cancer model
GSE22764	GPL6884	Illumina HumanWG-6 v3.0 expression beadchip	Illumina Inc.	Prostate	6	3	3	PC3	Genome-wide analysis of gene expression in EMT cells induced by overexpression of PDGF-D compared with PC3 control cells	Epithelial to mesenchymal transition is mechanistically linked with stem cell signatures in prostate cancer cells
GSE43489	GPL570	Affymetrix Human Genome U133 Plus 2.0 Array	Affymetrix	Prostate	8	1	3	PC3	Expression profile from PCE-Epi and derived cell lines	Our lab data
GSE12548	GPL570	Affymetrix Human Genome U133 Plus 2.0 Array	Affymetrix	Retinal pigment	20	3	3	ARPE19	EMT Time series in ARPE19	Tumor necrosis factor-alpha regulates transforming growth factor-beta-dependent epithelial-mesenchymal transition by promoting hyaluronan-CD44-moesin interaction.
