# Supplementary material for: Identifying global expression patterns and key regulators in epithelial to mesenchymal transition through multi-study integration
Source: BMC Cancer. 2017 Jun 26;17:447. doi: 10.1186/s12885-017-3413-3 (PMC5485747; doi:10.1186/s12885-017-3413-3)
Supplement: Supplementary file 2 — List of antibodies used in immunoblot. (XLSX 36 kb) [file 12885_2017_3413_MOESM2_ESM.xlsx]

## Sheet: Antibodies used in Immunoblot
List of Antibodies
Anti-C1orf116 (HPA011888)
Anti-LSR (HPA007270)
Anti-S100A14 (HPA27613)
Anti-DPYSL3 (SAB2103348)
Anti-beta-actin (A5411) 680RD Goat anti-mouse IgG (H+L) (926-6870) secondary antibodies were purchased from Licor (Lincoln, NE).
Primary antibodies were purchased from Sigma-Aldrich (St. Louis, MO). IRDye 800CW Goat Anti-rabbit IgG (H+L) (926-3211) and IRDye
