# Supplementary material for: Identifying global expression patterns and key regulators in epithelial to mesenchymal transition through multi-study integration
Source: BMC Cancer. 2017 Jun 26;17:447. doi: 10.1186/s12885-017-3413-3 (PMC5485747; doi:10.1186/s12885-017-3413-3)
Supplement: Supplementary file 3 — Association of C1orf116 expression in lung and prostate cancer patients. (XLSX 9 kb) [file 12885_2017_3413_MOESM3_ESM.xlsx]

## Sheet: Sheet1
Test group	Wilcoxon rank sum p-value	Bonferroni adjusted
Colorectal cancer (Smith et al.): grade
Grade1 vs Grade 2	0.541	1
Grade 2 vs Grade 3	0.62	1
Grade 1 vs Grade 3	0.99	1
Lung cancer (Director’s Lung Challenge): grade [58]
Grade1 vs Grade 2	1.42e-06	3.266e-05
Grade 2 vs Grade 3	1.15e-10	2.645e-09
Grade 1 vs Grade 3	2.61e-17	6.003e-16
Breast cancer (Schmidt et al.): grade
Grade1 vs Grade 2	0.877	1
Grade 2 vs Grade 3	0.641	1
Grade 1 vs Grade 3	0.818	1
Breast cancer (Hatiz et al.): grade
Grade1 vs Grade 2	0.022	0.506
Grade 2 vs Grade 3	0.01	0.23
Grade 1 vs Grade 3	0.0004	0.0092
Breast cancer (Gluck et al.): grade
Grade1 vs Grade 2	0.092	1
Grade 2 vs Grade 3	0.148	1
Grade 1 vs Grade 3	0.003	0.069
Breast cancer (Desmedt et al.): grade
Grade1 vs Grade 2	0.951	1
Grade 2 vs Grade 3	0.45	1
Grade 1 vs Grade 3	0.747	1
Lung cancer (Director’s Lung Challenge): Smoking Status [58]
Never vs Past	0.006	0.138
Past vs Current	0.006	0.138
Never vs Current	0.0002	0.0046
Lung cancer (Okayama): Smoking status [62]
Never smoker vs ever smoker	0.0586	1
Prostate cancer (Taylor): Tumor type [57]
Primary vs Metastatic	0.034	0.782
