# Supplementary material for: Identifying global expression patterns and key regulators in epithelial to mesenchymal transition through multi-study integration
Source: BMC Cancer. 2017 Jun 26;17:447. doi: 10.1186/s12885-017-3413-3 (PMC5485747; doi:10.1186/s12885-017-3413-3)
Supplement: Supplementary file 8 — Gene ranks – fold change and significance based. (XLSX 1503 kb) [file 12885_2017_3413_MOESM8_ESM.xlsx]

## Sheet: differential_expression_pvalue
	QN	SVA	MCtr	QN+SVA
A2M	0.609759	6.58e-05	0.370671	0.0446407
A4GALT	0.583338	8.12e-15	0.117596	0.00508933
AAAS	0.965707	0.017576	0.176689	0.329919
AACS	0.106654	5.23e-25	0.00124124	1.24167e-22
AAK1	0.988888	1.46e-07	0.689685	0.478943
AAMP	0.750839	0.0367423	0.454674	0.000169585
AARS	0.333733	4.14e-23	0.396163	1.78541e-18
AASS	0.134686	2.08e-19	0.000748387	1.35306e-14
AATF	0.769248	0.0565398	0.0174938	0.373585
ABAT	0.0128024	2.65e-31	0.0002021	1.79289e-22
ABCA1	0.669681	0.000234405	0.0692009	7.1317e-05
ABCA12	0.000678973	6.49e-39	5.31053e-09	4.94125e-35
ABCA2	0.114398	4.26e-17	0.0076549	2.67073e-19
ABCA5	0.533285	1.8e-10	0.0198057	0.0272212
ABCA7	0.768675	0.0253401	0.0406309	0.0735522
ABCB6	0.412953	3.43e-16	0.0111992	4.19144e-12
ABCB7	0.275804	1.72e-12	0.0114698	1.4882e-13
ABCB8	0.797218	3.47e-05	0.208799	0.0507885
ABCB9	0.413198	7.49e-08	0.127889	2.66137e-05
ABCC10	0.483977	0.000408199	0.01562	0.000698174
ABCC2	0.00420542	1.5e-31	0.00284917	6.74091e-24
ABCC4	0.1225	1.66e-26	0.000291841	2.12311e-20
ABCC5	0.249202	7.86e-06	0.0870045	5.34741e-11
ABCC6	0.0732264	3.14e-10	0.0188535	3.12828e-08
ABCC9	0.471389	5.79e-08	0.161272	3.52438e-08
ABCD1	0.67887	7.52e-10	0.200069	0.00116706
ABCD3	0.47399	1.8e-14	0.0566813	1.71841e-15
ABCE1	0.696925	0.00645904	0.515866	3.51612e-06
ABCF1	0.811426	8.93e-07	0.0316112	0.0079399
ABCF2	0.350231	8.47e-18	0.035451	2.23361e-10
ABCF3	0.619584	0.0408374	0.182094	0.000143935
ABCG1	0.214108	1e-09	0.17113	4.75914e-09
ABCG2	0.0416814	1.1e-31	0.0130526	1.33204e-26
ABHD10	0.607095	4.74e-06	0.849353	0.00371761
ABHD11	0.149544	1.02e-10	0.262113	3.5623e-13
ABHD14A	0.226129	1.35e-23	0.402069	1.14152e-21
ABHD2	0.429959	6.76e-18	0.159945	5.2915e-18
ABHD3	0.916511	0.0217314	0.0763139	0.585618
ABHD4	0.839417	0.000163104	0.089188	0.253538
ABHD5	0.178473	5.86e-32	1.14889e-07	1.46435e-24
ABHD6	0.430013	1.22e-06	0.0589453	9.16878e-12
ABI1	0.270124	1.59e-26	0.0845795	1.15923e-27
ABI2	0.107293	4.07e-22	0.0502527	1.07616e-25
ABL1	0.515937	0.016316	0.00145968	2.46704e-06
ABL2	0.0901892	1.79e-20	0.00931737	3.36332e-19
ABLIM1	0.0563709	1.18e-41	0.000133011	5.62969e-42
ABLIM2	0.613698	2.49e-06	0.199639	0.0632155
ABLIM3	0.654222	0.0259657	0.662114	8.64371e-06
ABR	0.176234	1.22e-22	0.000492065	2.43707e-26
ABT1	0.747684	0.834616	0.666516	0.276876
ABTB2	0.697336	0.491878	0.188554	0.105865
ACAA1	0.0334591	4.06e-30	2.56475e-07	3.20445e-36
ACAA2	0.9514	0.00414055	0.839562	0.197846
ACACA	0.262082	1.32e-17	0.0262444	1.00552e-17
ACACB	0.374005	3.29e-22	5.38204e-05	3.57206e-05
ACAD10	0.227899	2.59e-20	2.40455e-05	8.21745e-17
ACAD8	0.376403	4.55e-09	6.37975e-06	2.40331e-16
ACADM	0.379226	2.33e-21	0.195456	2.67335e-16
ACADS	0.369402	1.49e-11	0.000472567	2.88836e-10
ACADSB	0.0863544	9.63e-23	0.000229153	6.95952e-18
ACADVL	0.471285	6.18e-16	0.164483	3.57724e-17
ACAT1	0.358424	8.01e-32	0.0448205	1.0932e-26
ACBD3	0.430851	2.39e-07	0.000693931	3.43632e-11
ACBD4	0.350259	4.41e-14	0.00423665	7.52793e-09
ACD	0.448048	5.3e-09	0.255875	1.59467e-09
ACIN1	0.968075	0.00564394	0.91836	0.80921
ACLY	0.604161	2.73e-07	0.101385	3.01042e-06
ACO2	0.41466	1.43e-27	0.339742	1.75097e-15
ACOT7	0.967016	9.67e-09	0.761142	0.0665161
ACOX1	0.799165	0.165691	0.00625798	0.000280269
ACOX3	0.498703	0.0236885	0.523265	6.74621e-08
ACP1	0.833654	0.165868	0.453425	0.00827074
ACP2	0.669889	0.00179173	0.426626	0.00118514
ACP5	0.0246238	4.69e-15	0.0121952	3.8008e-09
ACP6	0.300338	5.82e-31	1.50103e-06	2.82624e-35
ACPP	0.0510942	1.15e-18	0.150684	9.52604e-09
ACSF2	5.07777e-07	1.33e-43	1.11268e-09	3.69008e-46
ACSL1	0.0280247	4.27e-29	0.00857746	6.6522e-21
ACSL3	0.632805	0.699432	0.0126638	9.96824e-05
ACSL4	0.80841	9.57e-07	0.16856	0.265196
ACSL5	0.146766	6.72e-31	0.0785896	1.76341e-21
ACSL6	0.378226	0.250731	0.823774	0.00100778
ACSM1	0.939802	2.1e-08	0.222396	0.0313397
ACSM5	0.935253	0.00121311	0.0919018	0.270485
ACTB	0.587065	0.00110518	0.00105431	1.6261e-12
ACTG1	0.59531	0.00489329	0.00208883	3.42045e-09
ACTG2	0.0514918	1.13e-18	0.00586681	1.04128e-14
ACTL6A	0.412568	3.09e-21	0.0333844	1.06499e-13
ACTN1	0.576412	5.51e-26	0.0207935	4.12515e-17
ACTN4	0.55806	1.33e-07	0.00285091	1.59759e-07
ACTR10	0.891412	0.828226	0.871871	0.51912
ACTR1A	0.0750046	2.02e-25	0.000900738	9.06564e-27
ACTR1B	0.651162	1.12e-11	0.756764	2.19344e-09
ACTR2	0.746257	0.083242	0.0143551	1.71231e-06
ACTR3	0.514456	5.17e-05	0.00123369	1.09975e-14
ACTR3B	0.0577435	2.83e-06	0.00453803	9.13955e-18
ACTR5	0.650837	1.34e-07	0.371664	0.000458947
ACTR6	0.288645	1.12e-20	0.0297268	3.70388e-10
ACTR8	0.534291	1.32e-06	0.838811	7.66457e-05
ACVR1	0.159155	1.41e-12	0.0264514	1.62151e-15
ACVR1B	0.334463	4.11e-16	0.00825797	9.40778e-13
ACVR2B	0.401739	3.92e-21	0.011639	1.21957e-11
ACYP1	0.528823	1.11e-12	0.157951	8.67597e-10
ACYP2	0.447287	7.53e-11	0.0756178	1.60754e-08
ADA	0.463363	8.99e-22	0.00952301	5.60649e-08
ADAM10	0.319425	7.56e-23	0.109985	5.3269e-28
ADAM12	0.0142632	4.48e-30	5.22732e-06	2.30653e-27
ADAM15	0.208927	2.19e-12	0.0304545	2.74562e-15
ADAM19	0.00599885	5.83e-32	6.0537e-05	4.17288e-32
ADAM20	0.498867	2.98e-15	0.0419239	0.0029029
ADAM22	0.375851	0.0114796	0.454423	0.000418834
ADAM23	0.00190663	1.05e-35	6.05625e-06	1.0895e-27
ADAM8	0.148381	3.91e-12	0.000698643	1.9196e-07
ADAM9	0.260896	4.23e-05	0.00141483	3.50501e-19
ADAMTS1	0.0176922	4.57e-28	0.000312623	1.31244e-31
ADAMTS3	0.00868887	1.98e-33	0.00222949	3.84509e-29
ADAMTS6	0.0498533	1.55e-13	0.13007	6.93185e-22
ADAMTSL4	0.267	4.63e-22	0.197199	3.60775e-11
ADAR	0.514925	4.78e-20	0.022608	6.6621e-17
ADARB1	0.167238	2.11e-07	0.139135	1.3934e-14
ADAT1	0.903713	0.106583	0.497898	0.929244
ADCK2	0.0794703	9.85e-33	2.77443e-07	3.7895e-35
ADCK4	0.396898	0.00043252	0.110317	7.03831e-12
ADCY1	0.938945	3.48e-07	0.947763	0.823128
ADCY3	0.162516	5.07e-28	0.00705203	3.07731e-27
ADCY6	0.215678	6.95e-21	0.0096486	1.95345e-21
ADCY7	0.939854	1.19e-08	0.0602216	0.427831
ADCY9	0.411323	4.96e-17	0.0415502	3.11339e-07
ADD1	0.620779	0.00191619	0.00912121	1.81682e-12
ADD2	0.0186315	9.38e-26	2.61279e-06	4.52629e-13
ADD3	0.66617	0.00237551	0.44546	3.79103e-08
ADH5	0.900376	0.0878011	0.941857	0.169644
ADHFE1	0.428402	8.66e-19	0.00334927	0.000114821
ADI1	0.833925	0.00129468	0.188725	0.165243
ADIPOR1	0.481895	4.5e-13	0.133248	3.45189e-07
ADIPOR2	0.776654	0.518234	0.361959	0.00595329
ADK	0.959516	0.0132208	0.00209354	0.101502
ADM	0.712448	3.77e-05	0.106542	0.0167615
ADM2	0.824083	0.00366386	0.990788	0.158651
ADNP	0.599792	2.29e-15	0.331936	6.75351e-09
ADNP2	0.64636	0.094619	0.0380666	0.0010376
ADO	0.203168	2.23e-34	0.0221776	2.77365e-36
ADORA2B	0.153454	8.73e-19	0.0206886	4.66398e-18
ADPGK	0.872189	0.00667454	0.034348	0.498679
ADRA1D	0.0976646	6.73e-25	0.00811339	2.56633e-18
ADRBK1	0.847348	6.02e-07	0.334798	0.00798875
ADRBK2	0.0123407	7.16e-29	2.8254e-05	5.08024e-21
ADRM1	0.628058	5.24e-09	0.0193826	6.6652e-11
ADSL	0.434455	2.48e-10	0.0328978	7.83078e-14
ADSS	0.67783	7.28e-09	0.545369	2.99959e-05
AES	0.311269	8.19e-17	0.0663404	3.05809e-16
AFAP1	0.0630379	2.48e-28	0.00380336	2.03872e-26
AFF1	0.583972	2.59e-06	0.0786909	0.028541
AFF3	0.78938	2.08e-09	0.935053	3.25373e-07
AFF4	0.96011	9.18e-12	0.224736	0.1859
AFG3L2	0.97696	0.00271406	0.433576	0.770189
AFP	0.293202	3.62e-10	0.229573	0.00045111
AFTPH	0.120827	1.18e-24	0.0041752	2.19036e-27
AGA	0.760946	5.37e-05	0.276387	0.00280666
AGBL5	0.560439	0.000390708	0.111545	0.246679
AGGF1	0.691564	1.6e-05	0.193221	5.15439e-06
AGK	0.480496	2.17e-09	0.0579423	1.47894e-07
AGL	0.581916	5.22e-09	0.00812329	0.00011313
AGPAT2	0.668871	1.27e-14	0.216221	6.79279e-10
AGPAT3	0.12569	1.67e-16	9.09531e-06	6.53662e-17
AGPAT5	0.640251	0.246166	0.00257598	0.000248519
AGPS	0.604821	7.65e-11	0.166582	0.000650648
AGR2	0.00103256	1.47e-31	2.07574e-05	1.88709e-36
AGT	0.0691515	2.77e-31	0.0244235	2.63591e-23
AHCY	0.612617	5.33e-10	0.06839	1.87146e-16
AHCYL1	0.763387	0.01112	0.494533	0.997544
AHCYL2	0.00380088	5.03e-25	4.35312e-06	2.56673e-23
AHDC1	0.793631	0.000633789	0.34452	0.873347
AHI1	0.0923343	3.1e-22	0.000190852	8.20411e-17
AHNAK	0.398592	1.54e-17	0.540249	1.41397e-09
AHNAK2	0.884202	5.29e-05	0.220169	0.131341
AHR	0.641357	1.06e-07	0.927954	2.76617e-05
AHSA1	0.945735	0.01525	0.836508	0.733689
AHSG	0.0203885	4.37e-30	0.00060303	1.33445e-31
AIDA	0.261385	1.34e-29	0.00301463	9.11051e-36
AIFM1	0.376359	2.29e-11	0.147496	4.5021e-15
AIM1	0.193403	1.24e-27	0.215019	1.00518e-22
AIP	0.360524	5.35e-23	0.00628594	4.33045e-17
AK1	0.545759	1e-18	0.145207	3.17445e-14
AK2	0.672955	0.916219	0.162544	0.00983356
AKAP1	0.147949	2.15e-32	2.8639e-06	1.14753e-43
AKAP10	0.862145	0.0261136	0.8783	0.159645
AKAP11	0.6391	0.000838937	0.074549	9.27504e-05
AKAP12	0.00103991	1.52e-42	2.74728e-07	5.95873e-47
AKAP13	0.555158	0.061852	0.391593	0.00275316
AKAP4	0.854832	0.000419165	0.674002	0.114482
AKAP6	0.110366	1.59e-27	0.0562371	1.28734e-06
AKAP7	0.765883	0.786905	0.492813	0.0139545
AKAP8	0.407639	1.2e-13	0.109613	1.0343e-10
AKAP8L	0.468685	3.53e-09	0.319299	2.26097e-09
AKR1A1	0.548881	4.68e-09	0.309161	6.05665e-06
AKR1B1	0.202409	7.57e-28	9.97863e-06	7.12304e-26
AKR1C1	0.241904	3.27e-12	0.916479	1.21613e-12
AKR1C3	0.102806	4.77e-18	0.314506	2.07227e-24
AKR7A2	0.841745	0.000123645	0.0777733	1.9804e-07
AKR7A3	0.407493	0.013909	0.0194587	1.30674e-15
AKT1	0.771296	0.544218	0.69963	0.000331904
AKT2	0.864963	0.987954	0.29193	0.0377888
AKT3	0.0020521	3.69e-43	2.21604e-06	1.78998e-49
AKTIP	0.00311812	4.04e-33	0.00107354	1.00749e-39
ALAD	0.6272	3.96e-05	0.00986144	1.83348e-06
ALAS1	0.963948	5.85e-08	0.165787	0.214772
ALB	0.0355829	1.72e-33	0.00112189	2.21114e-20
ALCAM	0.864848	1.2e-07	0.865688	0.079702
ALDH18A1	0.955028	0.239664	0.885546	0.00244455
ALDH1A1	0.404118	2.59e-06	0.632184	4.30538e-11
ALDH1A3	0.700804	0.000110787	0.127686	1.97958e-08
ALDH1B1	0.246	5.26e-12	0.00539551	7.78972e-19
ALDH1L1	0.841226	0.193868	0.86459	0.286245
ALDH2	0.73372	0.000319342	0.0652895	0.00110397
ALDH3A1	0.495136	0.0156217	0.76106	4.11785e-07
ALDH3A2	0.000417298	3.19e-42	1.18142e-06	2.19073e-36
ALDH3B2	0.0672513	6.44e-27	0.000601037	7.88943e-18
ALDH4A1	0.000337624	1.05e-35	7.09582e-11	4.57187e-42
ALDH5A1	0.0532783	1.07e-25	0.000398722	1.22161e-24
ALDH7A1	0.82156	0.0383166	0.855692	0.0597915
ALDH9A1	0.763503	2.23e-06	0.222472	2.40836e-06
ALDOA	0.932568	0.265746	0.0932181	1.02754e-05
ALDOC	0.678529	0.00866392	0.429596	0.0388864
ALG12	0.367431	8.74e-10	0.596266	1.15483e-10
ALG13	0.455843	1.31e-06	0.97892	7.31602e-12
ALG5	0.719525	6.34e-14	0.355552	4.55625e-05
ALG6	0.980222	0.313439	0.529032	0.0023332
ALG8	0.889836	1.38e-05	0.15537	0.968967
ALKBH1	0.209046	1.44e-23	0.0610922	1.43465e-20
ALKBH4	0.677159	2.68e-12	0.247256	0.110506
ALMS1	0.209329	2.9e-08	0.317331	2.51554e-07
ALOX12B	0.00222558	2.16e-34	0.000986171	1.56222e-27
ALOX15B	0.019093	7.65e-35	7.66096e-06	5.40835e-32
ALOX5AP	0.396527	4.07e-10	0.0317604	0.000381767
ALOXE3	0.159284	2.55e-20	0.00326979	4.82067e-13
ALPK1	0.862252	0.185868	0.238794	0.63118
ALS2CL	0.0197731	3.98e-34	8.09892e-05	3.6669e-28
AMBRA1	0.71473	0.0103176	0.851733	0.159473
AMD1	0.7975	0.0203863	0.285499	0.804922
AMFR	0.893263	9.54e-08	0.54801	0.0712396
AMIGO2	0.198048	3.16e-09	0.00790149	6.36294e-14
AMMECR1	0.820154	1.06e-19	0.477355	0.0190046
AMOTL2	0.46795	4.06e-12	0.0272868	2.38869e-09
AMPD2	0.138667	1.86e-26	1.61728e-06	1.6083e-11
AMPD3	0.403508	6.41e-09	0.205909	0.0232885
AMZ2	0.71787	0.000135291	0.961762	1.05273e-05
ANAPC1	0.585005	1.38e-05	0.163722	7.97411e-05
ANAPC10	0.535943	0.00275051	0.442414	1.01427e-07
ANGEL1	0.0328962	4.52e-17	8.97771e-05	1.12842e-17
ANGEL2	0.97435	0.402666	0.744037	0.599261
ANGPT1	0.000547126	3.03e-28	0.00162185	8.41036e-23
ANGPTL2	0.200287	0.00574633	0.0113564	1.58684e-07
ANGPTL4	0.553896	1.33e-11	0.935129	3.34022e-06
ANK2	0.217127	0.175179	0.0346778	1.16599e-07
ANK3	0.00745186	1.75e-27	4.96316e-06	4.62823e-30
ANKDD1A	0.0396089	6.54e-14	0.00377025	4.47567e-12
ANKH	0.312583	6.63e-13	0.0740022	3.24725e-08
ANKMY1	0.217915	2.43e-13	0.0336665	0.000142226
ANKMY2	0.547725	0.0386971	0.974263	9.3179e-06
ANKRA2	0.803207	0.0842833	0.104724	0.645013
ANKRD10	0.491527	7.76e-05	0.0214813	0.00988343
ANKRD11	0.679	0.117014	0.219557	0.124802
ANKRD12	0.678178	4.05e-05	0.0562308	0.0266939
ANKRD17	0.567545	3.68e-13	0.116615	8.04367e-12
ANKRD26	0.692652	2.76e-10	0.00330196	0.000447691
ANKRD27	0.833535	1.83e-09	0.0150252	4.14623e-06
ANKRD28	0.00131365	4.07e-29	1.66082e-05	9.37192e-32
ANKRD40	0.647603	6.05e-08	0.9029	0.0340492
ANKRD46	0.636737	0.150476	0.109315	0.00426954
ANKRD49	0.105793	7e-25	0.000808448	1.69159e-23
ANKS1A	0.520745	0.0550222	0.00485823	0.000787783
ANKZF1	0.0249594	3.28e-22	0.000406976	4.53609e-26
ANP32A	0.448984	1.03e-07	0.948605	3.27567e-10
ANP32B	0.869679	2.4e-28	0.781325	1.00463e-06
ANP32E	0.175116	7.59e-16	0.000487758	3.09706e-22
ANPEP	0.304443	1.44e-18	0.00422606	2.26711e-17
ANTXR1	0.000999747	6.05e-36	7.68848e-05	1.6978e-39
ANXA1	0.125071	2.64e-16	0.00180896	4.68523e-16
ANXA11	0.589754	1.04e-15	0.0503534	2.26746e-11
ANXA2	0.393179	3.17e-06	0.0152897	4.9814e-20
ANXA3	0.0429618	1.21e-34	0.00193334	6.19004e-24
ANXA4	0.0564722	2.23e-38	0.000625686	5.70987e-43
ANXA5	0.0803962	7.08e-26	3.49434e-05	1.17293e-34
ANXA7	0.908395	0.598368	0.0212368	0.265059
AOC2	0.11894	0.919897	0.667775	1.49944e-08
AOC3	0.967652	0.826847	0.842564	0.976925
AOX1	0.281646	1.82e-12	0.258116	1.48699e-10
AP1B1	0.791307	0.000388886	0.727278	0.122496
AP1G1	0.266458	3.41e-18	0.14804	3.46513e-13
AP1G2	0.000828692	1.56e-37	4.22665e-07	8.94007e-40
AP1M2	2.12518e-10	2.59e-28	3.20861e-11	2.60271e-39
AP1S1	0.728097	0.00167132	0.68601	0.773695
AP1S2	0.0117661	1.16e-36	0.00100707	9.50347e-37
AP2A2	0.532894	0.00242482	0.107076	1.80702e-05
AP2B1	0.739586	0.0562832	0.604374	0.335679
AP2M1	0.544196	1.2e-18	0.00747387	4.05652e-13
AP2S1	0.825385	0.446882	0.00107105	2.4465e-05
AP3B1	0.820617	0.00130727	0.542346	0.143533
AP3D1	0.736548	3.55e-05	0.000117289	0.00149034
AP3M2	0.376202	7.98e-24	0.00376433	2.05368e-11
AP3S1	0.653204	1.92e-06	0.813461	5.56854e-06
AP3S2	0.362872	3.66e-09	0.336839	3.44288e-10
AP4E1	0.98759	6.71e-09	0.210259	0.0350815
AP4M1	0.496873	0.00133591	0.0393497	2.92747e-08
AP4S1	0.0598203	1.15e-21	1.77314e-05	6.10877e-26
APAF1	0.371026	5.33e-06	0.169757	0.00028195
APBA1	0.779871	0.00105533	0.986783	0.0744341
APBA3	0.646148	7.15e-08	0.19709	0.000174278
APBB2	0.793726	0.807295	0.453662	0.00168589
APBB3	0.977284	0.6804	0.554826	0.590018
APC	0.434726	0.72321	0.390153	0.0141734
APEH	0.440207	5.27e-17	0.0015606	9.49531e-20
APEX1	0.228149	1.7e-21	0.0402784	1.38421e-23
APEX2	0.720837	0.00845273	0.257993	0.249095
APH1A	0.364841	6.43e-09	0.146077	1.59373e-06
APH1B	0.715245	0.00530347	0.987666	0.645753
API5	0.5956	5.48e-09	0.601081	9.38199e-08
APIP	0.541106	2.81e-10	0.880499	2.19974e-05
APLP1	0.0744961	9.49e-20	0.000179172	1.24475e-18
APLP2	0.156899	3.79e-32	0.00239736	6.36105e-27
APOBEC3C	0.147287	7.93e-31	0.0471671	2.32773e-26
APOBEC3F	0.157068	3.6e-17	0.0630236	1.20707e-09
APOBEC3G	0.437258	3.81e-15	0.0703451	1.65557e-06
APOC1	0.386928	1.24e-07	0.443143	5.86209e-08
APOD	0.141608	7.25e-21	0.0474165	3.16543e-05
APOL1	0.791696	0.694542	0.34472	0.937976
APOL2	0.304659	0.000331247	0.998593	1.47725e-05
APOL3	0.526317	0.0405279	0.286079	0.369391
APOL6	0.759136	0.908348	0.59913	0.00209775
APOLD1	0.0276442	9.4e-23	0.00340378	1.38472e-12
APOM	0.0209656	1.96e-28	0.00712697	3.6437e-29
APOOL	0.878974	1.21e-05	0.180844	0.308917
APP	0.590181	0.000916667	0.0278835	2.48372e-07
APPBP2	0.851724	0.0407457	0.625926	0.956454
APPL1	0.687752	1e-08	0.0102436	2.14503e-08
APPL2	0.624941	0.0207256	0.427087	0.000151465
APRT	0.401581	9.99e-16	0.000650456	4.60891e-17
APTX	0.886598	1.7e-09	0.101079	0.0362683
AQP3	0.000207301	2.39e-34	2.32496e-07	1.30664e-29
AQP6	0.31021	6.16e-13	0.119713	2.04517e-10
AQR	0.18866	2.53e-15	0.0681513	8.79142e-14
ARAF	0.844973	0.220478	0.30766	0.0291352
ARCN1	0.812334	0.050359	0.0151807	3.65271e-05
AREG	0.225009	3.19e-27	9.18231e-06	1.05645e-17
ARF1	0.827965	5.87e-07	2.84917e-06	0.00143734
ARF3	0.705455	0.100381	0.407109	0.000446284
ARF4	0.305336	6.8e-17	0.000990985	2.30174e-27
ARF5	0.373004	9.49e-07	0.0261999	3.54419e-13
ARF6	0.996458	0.959474	0.237518	0.0269125
ARFGAP1	0.776095	5.26e-09	0.0592369	5.58774e-05
ARFGAP2	0.274449	1.58e-17	0.00130094	2.10579e-16
ARFGAP3	0.401357	1.98e-06	0.0685488	2.54176e-11
ARFGEF1	0.740739	2.06e-10	0.670674	0.000132041
ARFGEF2	0.518973	3.42e-05	0.0156551	4.93528e-07
ARFIP1	0.349589	1.9e-09	0.74549	1.10169e-05
ARFIP2	0.698367	0.855436	0.315121	0.265192
ARFRP1	0.790706	0.000166259	0.654187	0.0209957
ARGLU1	0.95731	0.230378	0.0271635	0.801192
ARHGAP1	0.967777	1.1e-07	0.722765	0.0162731
ARHGAP10	0.60856	0.0168453	0.115497	0.000317548
ARHGAP11A	0.0117157	4.71e-32	0.00120049	6.82024e-30
ARHGAP12	0.824283	0.000168373	0.486397	0.406914
ARHGAP17	0.418617	0.000386354	0.0417849	4.37648e-06
ARHGAP22	0.201282	3.75e-26	0.095869	4.36096e-23
ARHGAP24	0.00503516	2.74e-32	6.20674e-05	2.12868e-30
ARHGAP25	0.483951	3.27e-08	0.198575	0.00285209
ARHGAP29	0.533944	9.27e-14	0.092645	9.40886e-09
ARHGAP5	0.50851	0.0180443	0.131002	5.32567e-06
ARHGDIA	0.349329	7.91e-10	0.00531833	1.08338e-11
ARHGDIB	0.84084	0.432464	0.614911	0.70033
ARHGEF1	0.746685	0.870564	0.0420984	0.0223735
ARHGEF10	0.158452	4.07e-25	0.000778346	6.32317e-23
ARHGEF10L	0.21352	7.61e-21	0.001718	7.86097e-14
ARHGEF11	0.917478	0.616787	0.803747	0.572048
ARHGEF12	0.834212	6.09e-07	0.533231	0.320731
ARHGEF16	0.0335964	4.91e-25	1.18133e-07	6.09028e-24
ARHGEF17	0.975895	0.181512	0.119395	0.539699
ARHGEF2	0.845507	0.884067	0.0143447	0.190055
ARHGEF3	0.215683	1.65e-20	0.00464407	2.86608e-21
ARHGEF6	0.0442151	1.71e-25	0.00016826	6.26273e-23
ARHGEF7	0.394868	2.24e-16	0.588173	4.06986e-05
ARHGEF9	0.739368	0.0201994	0.228874	0.0290008
ARID1A	0.581943	2.65e-06	0.308289	3.19317e-12
ARID3A	0.791812	0.0005094	0.956145	0.0413812
ARID3B	0.513507	4.31e-07	0.0143549	0.000148565
ARID4A	0.769043	0.704797	0.0263494	0.10556
ARID4B	0.875928	4.65e-10	0.478109	0.218627
ARID5B	0.812946	0.606067	0.0359048	0.627399
ARIH1	0.447482	6.23e-11	0.646478	7.76135e-09
ARIH2	0.926151	0.636956	0.543274	0.612675
ARL1	0.972498	0.250412	0.553611	0.833671
ARL15	0.51592	0.965173	0.879844	0.000235053
ARL2	0.37818	3.81e-13	0.0347929	9.01153e-11
ARL2BP	0.817925	0.039552	0.723862	0.482406
ARL3	0.735793	0.815296	0.840116	1.22778e-07
ARL4A	0.565603	3.57e-07	0.0604668	0.000529433
ARL4C	0.0266839	4.37e-45	1.28728e-05	2.04202e-32
ARL4D	0.321887	6.27e-12	0.358472	1.70473e-08
ARL5A	0.360876	1.75e-16	0.663775	1.51934e-14
ARL6IP1	0.678488	2.36e-13	0.319662	3.29027e-07
ARL6IP5	0.291306	1.04e-14	0.472941	3.84969e-10
ARL8B	0.124736	5.08e-36	0.00471831	8.9633e-25
ARMC1	0.0756006	1.69e-32	0.0368398	7.72877e-34
ARMC4	0.00334399	2.27e-20	1.54374e-05	6.84175e-21
ARMC6	0.663075	0.022954	0.0772907	1.96165e-08
ARMC7	0.762446	8.05e-05	0.493462	0.00222303
ARMC8	0.550543	0.0642412	0.981896	0.0341948
ARMC9	0.0910401	3.38e-17	0.00023294	1.07929e-20
ARMCX3	0.127027	3.84e-31	0.000675311	1.79508e-31
ARMCX5	0.6305	6.03e-10	0.0109809	1.40355e-06
ARMCX6	0.204093	5.92e-37	0.0284719	1.19426e-24
ARNTL	0.857118	4.3e-07	0.118149	0.00260205
ARNTL2	0.0473916	1.06e-22	0.0546878	6.0564e-24
ARPC1A	0.378386	1.08e-16	0.15784	4.61189e-18
ARPC2	0.877496	0.0506711	0.0101468	0.301446
ARPC3	0.727762	6.09e-06	0.00594305	1.28604e-06
ARPC4	0.337576	0.00694297	0.702566	2.58199e-05
ARPC5	0.325973	2.09e-05	0.000576755	2.24259e-22
ARPC5L	0.600911	1.57e-09	0.957807	4.48699e-05
ARRB1	0.643543	0.000742364	0.0247523	4.23151e-08
ARRB2	0.610427	0.236145	0.399482	5.745e-08
ARSA	0.688369	1.16e-12	0.716351	1.23557e-06
ARSB	0.119977	9.64e-22	0.00067282	2.69857e-19
ARSJ	0.00493074	1.58e-33	0.00124606	3.45802e-36
ART3	0.0590416	2.21e-21	0.0258514	8.91554e-09
ARTN	0.218605	2.26e-11	0.000283596	1.27936e-05
ASAH1	0.599208	1.53e-07	0.573732	8.80128e-06
ASB13	0.22634	1.32e-06	0.236007	5.14327e-11
ASB6	0.354419	3.12e-17	2.02605e-05	3.76647e-15
ASB7	0.975667	0.314615	0.871786	0.330658
ASB8	0.273495	2.76e-11	1.12146e-05	8.85794e-16
ASB9	0.914074	2.13e-08	0.218211	0.207259
ASCC2	0.985514	0.000466911	0.748002	0.0053682
ASCC3	0.733837	2.73e-11	0.82002	0.200059
ASF1A	0.833599	0.829349	0.673333	0.00896102
ASF1B	0.0781095	5.64e-31	0.0603638	9.42514e-26
ASH2L	0.347951	7.99e-08	0.0037845	1.59132e-11
ASL	0.506908	1.09e-07	0.0389103	0.000119993
ASMTL	0.835502	0.199799	0.226441	0.622221
ASNA1	0.85321	0.0677557	0.525803	0.00261152
ASNS	0.177753	2.81e-28	0.0635204	7.44547e-19
ASNSD1	0.217348	1.02e-19	0.000840175	3.07669e-21
ASPH	0.0145278	3.49e-28	0.00607038	8.33116e-33
ASPHD1	0.970061	0.86756	0.780855	0.496168
ASPM	0.0567874	2.97e-29	2.55899e-06	2.02171e-27
ASRGL1	0.983455	0.00387562	0.166033	0.0844069
ASS1	6.51543e-05	2.72e-41	4.23447e-08	1.93436e-52
ASTE1	0.614328	0.000136549	0.00610704	6.66662e-07
ASTN2	0.369834	7.61e-16	0.0432696	3.21056e-08
ASXL1	0.0407405	4.21e-31	4.85145e-06	2.59117e-36
ASXL2	0.906727	0.000836003	0.673257	0.851771
ATAD2	0.133571	1.81e-30	0.0502135	5.40541e-23
ATAD3A	0.357707	1.76e-28	0.00479998	4.25317e-25
ATAD5	0.358448	1.73e-20	0.12879	1.24535e-05
ATF1	0.728087	2.53e-05	0.53646	0.785554
ATF2	0.740455	0.00671555	0.354548	0.0586845
ATF3	0.363127	1.28e-15	0.726249	3.37863e-05
ATF4	0.365356	2.42e-22	0.592861	1.88074e-17
ATF5	0.561759	8.55e-15	0.00526723	9.52102e-09
ATF6	0.836972	3.18e-05	0.203408	0.0408096
ATF7	0.634194	0.000448888	0.646731	0.0058246
ATF7IP	0.978866	0.00241249	0.683595	0.183391
ATG10	0.58677	0.00176978	0.76685	0.00111067
ATG12	0.0594244	1.18e-24	9.96424e-05	9.1973e-25
ATG16L1	0.638595	8.54e-09	0.818811	0.000104072
ATG2A	0.640352	1.39e-06	0.0203072	7.58091e-10
ATG2B	0.271046	2.29e-15	0.00356175	1.44419e-12
ATG3	0.440665	1.2e-05	0.34813	0.00103017
ATG4A	0.479544	0.000281706	0.0161899	0.00144797
ATG4B	0.867652	0.000162207	0.350556	0.0435143
ATG5	0.115593	3.43e-14	0.0080508	1.74199e-21
ATG7	0.0348865	1.69e-25	0.00977979	1.17247e-32
ATG9A	0.899077	0.0465389	0.70205	0.310943
ATHL1	0.325894	5.64e-10	0.0233585	0.000371931
ATIC	0.704035	3.72e-09	0.448182	4.01963e-07
ATMIN	0.980144	0.949647	0.79982	0.155086
ATN1	0.442888	0.000113535	0.00411768	8.07022e-05
ATOX1	0.65194	0.00320119	0.862002	5.39182e-07
ATP10D	0.491706	6.48e-16	0.954669	6.34244e-09
ATP11A	0.198089	4.52e-12	0.2847	8.55091e-12
ATP11B	0.918326	0.0195903	0.968197	0.364613
ATP13A1	0.713674	0.294012	0.64784	0.00280544
ATP13A2	0.729151	0.0892274	0.785787	0.619323
ATP13A3	0.838506	0.53794	0.678694	0.423579
ATP1A1	0.161835	3.03e-37	0.0268072	7.66495e-32
ATP1B1	0.368983	5.05e-07	0.113323	5.68689e-16
ATP1B3	0.790945	5.93e-07	0.163891	0.176611
ATP2A1	0.722536	0.269804	0.10394	0.0907416
ATP2A2	0.335616	4.68e-30	0.271143	6.85059e-27
ATP2B1	0.605638	0.1538	0.0616073	2.26192e-09
ATP2B4	0.781286	0.00612439	0.952742	0.0880258
ATP2C1	0.964509	0.000311699	0.714092	0.0979162
ATP2C2	0.0114634	3.3e-24	0.00310835	1.62993e-19
ATP5A1	0.314307	4.18e-21	0.246985	2.87754e-13
ATP5B	0.634247	3.47e-25	0.232278	2.75652e-32
ATP5C1	0.271345	4.29e-26	0.0047684	4.37813e-22
ATP5D	0.706818	8.96e-13	0.609463	4.01857e-09
ATP5E	0.994348	0.749394	0.0608658	0.298015
ATP5F1	0.518795	1.65e-26	0.0199362	3.04838e-18
ATP5G1	0.51299	1.3e-12	0.267491	2.13221e-08
ATP5G2	0.740456	0.595328	0.348733	0.000329137
ATP5H	0.502526	1.45e-25	0.356285	3.79621e-28
ATP5J	0.882795	0.483337	0.178232	0.000484281
ATP5J2	0.949875	6.48e-05	0.41832	0.853137
ATP5L	0.669014	6.45e-15	0.0332379	5.79915e-11
ATP5S	0.644331	1.1e-05	0.442882	0.0263492
ATP6AP1	0.673359	0.00160994	0.57338	0.00503858
ATP6AP2	0.894689	0.061529	0.850061	0.0970563
ATP6V0A1	0.261253	2.65e-24	0.301633	1.21232e-26
ATP6V0A2	0.772632	0.55469	0.93203	0.499252
ATP6V0B	0.9794	0.211739	0.693773	0.125415
ATP6V0C	0.633426	9.12e-15	0.564738	3.50736e-05
ATP6V0D1	0.926141	0.00190349	0.411989	0.915808
ATP6V0E1	0.860424	0.0267634	0.39868	0.231322
ATP6V0E2	0.911855	0.000195248	0.393589	0.0109516
ATP6V1A	0.339025	6.76e-12	0.0047303	8.48199e-14
ATP6V1B2	0.828295	0.0418591	0.195511	0.00872618
ATP6V1C1	0.194666	1.06e-21	0.080218	4.55136e-19
ATP6V1D	0.158598	2.43e-15	0.0727784	6.0225e-28
ATP6V1E1	0.56099	0.0083469	0.0117434	1.31443e-07
ATP6V1F	0.757669	0.0422814	0.965154	0.198461
ATP6V1G1	0.49934	3.89e-15	0.490136	1.28265e-09
ATP6V1H	0.561293	7.8e-19	0.0758929	1.55184e-05
ATP7A	0.256001	0.000274547	0.356873	2.11334e-08
ATP7B	0.0386793	1.96e-26	0.00018266	2.68538e-18
ATP8A1	0.0367818	7.5e-26	0.00196783	2.0293e-09
ATP8A2	0.177961	0.334103	0.320119	5.82773e-06
ATP8B2	0.0901941	4.79e-34	0.00487417	6.39519e-28
ATP8B3	0.942646	0.0693793	0.241111	0.484934
ATP9B	0.226326	7.7e-30	0.00752239	3.01249e-17
ATPAF2	0.669499	0.000196004	0.438334	0.000249519
ATPIF1	0.519427	2.69e-16	0.197917	7.59648e-11
ATR	0.83514	0.90035	0.713853	0.92377
ATRN	0.117196	4.57e-14	0.0134179	9.00415e-20
ATRX	0.600478	0.00191744	0.115251	2.7398e-05
ATXN1	0.947738	0.135894	0.902387	0.606411
ATXN10	0.265532	7.84e-15	0.00900754	3.74272e-20
ATXN2	0.752836	0.147501	0.101038	0.575327
ATXN2L	0.672772	0.0127208	0.593247	6.8143e-06
ATXN3	0.227449	1.35e-15	0.0658299	1.49488e-11
ATXN7	0.524737	1.46e-14	0.126334	1.66701e-05
ATXN7L1	0.687886	0.286181	0.764292	0.00537151
AUH	0.0301649	1.39e-18	0.28938	1.81479e-24
AURKA	0.0884641	1.53e-24	0.0121098	3.25455e-22
AURKB	0.21401	1.05e-26	0.000209691	3.07914e-26
AURKC	0.939883	0.876579	0.716949	0.108997
AUTS2	0.898702	0.143563	0.902255	0.0651196
AVEN	0.871072	5.89e-09	0.78952	0.977755
AVIL	0.728171	0.0845024	0.855349	0.582266
AVPI1	0.0537757	2.73e-33	6.96737e-05	2.04426e-31
AXIN1	0.533906	7.74e-08	0.398208	2.00051e-05
AZGP1	0.252881	6e-16	0.0746314	6.9484e-11
AZIN1	0.999621	0.136755	0.751002	0.442415
B2M	0.813964	0.404057	0.0603424	3.92648e-05
B3GALNT1	0.529197	4.37e-16	0.731254	9.00858e-10
B3GALT4	0.981729	0.313035	0.924201	0.200923
B3GAT3	0.391467	0.00199634	0.464778	0.000452378
B3GNT4	0.131517	3.76e-27	0.0003791	1.26403e-27
B3GNTL1	0.0439018	1.03e-12	0.0015694	2.27258e-12
B4GALNT1	0.0197318	1.31e-31	0.000455289	1.24317e-32
B4GALT1	0.971742	3.6e-09	0.488049	0.880663
B4GALT2	0.954602	0.0709125	0.280419	0.00454724
B4GALT3	0.989595	0.0191944	0.316285	0.864697
B4GALT4	0.415569	3.47e-05	0.0268082	3.7272e-08
B4GALT5	0.749766	4.6e-13	0.111021	0.138367
B4GALT6	0.152417	1.47e-09	0.125292	1.20676e-07
B4GALT7	0.736732	0.117005	0.592621	0.205986
B9D1	0.644591	9.65e-05	0.198648	0.023027
BACE1	0.155499	1.23e-12	0.193455	4.36737e-17
BACH1	0.888342	0.644454	0.142743	0.105868
BAD	0.557811	8.13e-15	0.295325	1.57196e-16
BAG1	0.158765	1.3e-27	0.0111026	6.58753e-25
BAG3	0.124687	3.56e-14	0.0415555	1.98476e-21
BAG4	0.245656	5.07e-05	0.188264	4.50085e-06
BAG5	0.668821	0.000789005	0.17779	7.95379e-05
BAIAP2	0.258174	1.83e-23	0.00481664	1.97505e-15
BAIAP3	0.611546	8.76e-16	0.0773392	0.00175725
BAK1	0.965161	0.523956	0.964324	0.0140324
BAMBI	0.727632	0.00449142	0.980513	0.901657
BANF1	0.707949	1.1e-11	0.00206832	7.93919e-07
BAP1	0.954851	0.116874	0.970113	0.987354
BARD1	0.136997	1.07e-16	0.121979	1.25188e-09
BASP1	0.222838	2.46e-29	0.0267963	1.75859e-31
BAX	0.664175	0.977931	0.26	0.577959
BAZ1A	0.384572	1.14e-05	0.255245	4.46117e-06
BAZ2A	0.371143	2.65e-10	0.0294174	2.05884e-05
BAZ2B	0.496392	1.61e-08	0.131434	0.00014809
BBC3	0.706001	1.21e-05	0.778937	0.000177781
BBS10	0.484334	0.000192274	0.744838	0.0155208
BBS4	0.62395	0.00553897	0.503465	4.76076e-05
BBS7	0.135589	8.25e-14	0.0545784	9.20995e-21
BBS9	0.58583	0.173039	0.410285	0.000345653
BBX	0.378389	6.13e-06	0.0371505	7.92529e-07
BCAM	0.265654	8.76e-28	3.17115e-06	4.2024e-24
BCAP29	0.23322	0.00208792	0.546157	2.02106e-07
BCAP31	0.963577	0.092955	0.999103	0.601117
BCAR3	0.000774911	2.89e-36	7.50591e-05	8.30337e-46
BCAS2	0.825279	0.107523	0.0309672	9.35542e-05
BCAS3	0.606354	3.79e-09	0.0123584	0.0703657
BCAS4	0.74424	0.954203	0.221364	0.0531422
BCAT1	0.275388	7.32e-26	3.56946e-05	2.34787e-17
BCAT2	0.279713	2.3e-08	0.217977	5.83706e-10
BCCIP	0.427553	2.33e-09	0.243728	0.000643918
BCHE	0.000842297	3.79e-34	4.49308e-06	2.25348e-27
BCKDHA	0.377045	5.43e-13	0.77841	1.17793e-14
BCKDHB	0.319197	1.2e-13	0.0159364	7.92925e-09
BCKDK	0.753744	2.01e-05	0.881967	0.0113921
BCL10	0.394516	0.00596034	0.00593852	8.80205e-09
BCL11A	0.71771	1.67e-12	0.152855	0.0241418
BCL11B	0.240167	7.82e-10	0.0243177	5.31884e-06
BCL2	0.0750166	4.11e-28	0.0105427	1.30653e-17
BCL2A1	0.00267405	3.23e-39	0.000101412	3.27319e-39
BCL2L1	0.802272	0.000468802	0.181777	8.96382e-09
BCL2L10	0.0817459	4.42e-14	0.0104594	9.11079e-06
BCL2L11	0.0825385	3.68e-20	0.000252708	1.10792e-17
BCL2L13	0.708071	4.13e-14	0.372713	7.32178e-05
BCL2L14	0.633381	0.428302	0.252805	0.00970521
BCL2L2	0.188188	1.69e-19	0.000608479	4.79587e-17
BCL3	0.8418	0.491073	0.263853	0.131172
BCL6	0.664409	5.19e-11	0.102915	4.19977e-05
BCL7A	0.532731	0.00762855	0.041916	0.0338358
BCL7B	0.558771	0.00272002	0.267822	1.9395e-05
BCL7C	0.917647	0.000794251	0.47212	0.181382
BCL9	0.164513	6.73e-32	0.0107207	2.04968e-22
BCLAF1	0.533352	0.000141257	0.538473	3.42181e-07
BCOR	0.880761	0.000448005	0.727446	0.779442
BCORL1	0.883112	0.0514188	0.372353	0.0804158
BCR	0.629999	1.63e-19	0.00581417	4.94094e-12
BCS1L	0.986888	0.291762	0.564974	0.219489
BDH1	0.0459784	1.16e-22	3.57666e-05	6.6212e-20
BDH2	0.815285	4.19e-10	0.0115936	0.115921
BDKRB2	0.504405	1.63e-18	0.510626	3.36281e-05
BDNF	0.0268024	3.21e-16	0.00147222	1.2827e-14
BET1	0.961063	0.2215	0.105687	0.424572
BET1L	0.957415	0.56346	0.985536	0.338663
BEX1	0.354244	6e-22	0.497204	1.45426e-06
BEX4	0.572077	4.47e-05	0.679869	0.00443669
BFAR	0.622631	5.13e-07	0.8985	9.18181e-06
BFSP1	0.806499	0.840644	0.392547	0.142298
BGN	0.11224	7.48e-11	0.00777015	3.09926e-08
BHLHB9	0.379792	6.86e-09	0.0355634	4.84446e-08
BICD1	0.320807	1.98e-06	2.05298e-05	3.64331e-12
BICD2	0.907639	0.000967408	0.649087	0.340366
BID	0.918713	0.00845643	0.685163	0.237723
BIK	0.0138299	2.94e-35	8.37944e-06	1.44052e-34
BIN1	0.0236093	1.75e-22	0.0516069	1.45333e-21
BIN3	0.36775	2.29e-11	0.000769222	2.70898e-21
BIRC2	0.391482	3.08e-10	0.213906	5.49953e-12
BIRC3	0.712334	1.21e-12	0.454916	0.000781008
BIRC5	0.027188	1.03e-38	0.000307095	1.68379e-38
BLCAP	0.422018	5.87e-26	0.0662547	1.26108e-19
BLM	0.186213	4.29e-22	0.0698965	6.39218e-13
BLMH	0.923847	0.183439	0.570631	5.07357e-05
BLNK	3.25763e-06	2.28e-33	3.98866e-06	1.09174e-20
BLOC1S1	0.66139	0.000338635	0.307501	1.07185e-05
BLVRB	0.0342446	5.92e-29	9.29733e-05	1.24449e-32
BLZF1	0.661021	0.295283	0.308125	8.98533e-12
BMI1	0.619754	0.41979	0.706311	0.00430527
BMP1	0.303895	4.47e-05	0.00015652	8.53074e-13
BMP2	0.256065	1.28e-20	0.00268145	4.11582e-08
BMP2K	0.123528	1.09e-08	0.278492	1.66558e-20
BMP8A	0.405288	1.15e-23	0.333303	0.000115658
BMP8B	0.897878	0.2615	0.20276	0.839059
BMPR1A	0.632189	6.04e-12	0.264423	7.82845e-07
BMPR1B	0.112768	3.67e-28	0.0249473	5.38674e-20
BMPR2	0.524783	0.449433	0.514299	3.87482e-05
BMS1	0.338255	5.18e-10	0.00167027	1.62178e-08
BNIP1	0.0458787	5.3e-14	0.00275978	5.51971e-17
BNIP2	0.528696	0.000132067	0.017081	3.33376e-08
BNIP3	0.797753	0.00285976	0.402174	0.00995106
BNIP3L	0.0516057	7.03e-37	4.59418e-05	1.43177e-34
BOK	0.577851	4.15e-11	0.0750691	1.09985e-05
BOLA1	0.226271	4.48e-09	0.00894824	1.03648e-07
BPGM	0.0183337	1.27e-31	2.63814e-05	3.85101e-26
BPNT1	0.748639	0.515962	0.191152	0.549362
BPTF	0.715873	0.0363168	0.210175	0.0288361
BRAF	0.418099	8.48e-13	3.70022e-05	2.10655e-09
BRAP	0.86241	0.0266155	0.579509	0.963902
BRCA1	0.648084	4.42e-16	0.220025	0.0133621
BRCA2	0.690441	0.421599	0.864437	0.000671283
BRD1	0.977502	0.0983138	0.543721	0.294257
BRD3	0.579933	0.766022	0.649642	2.85776e-05
BRD4	0.719943	0.724506	0.66757	0.0189332
BRD7	0.396615	1.69e-16	0.020027	7.54875e-17
BRD9	0.0155022	1.11e-28	5.01652e-05	4.17292e-26
BRE	0.962892	7.29e-07	0.825621	0.000140076
BRF1	0.50517	8.21e-13	0.0815406	4.63587e-08
BRF2	0.0483254	4.13e-25	0.000410646	7.67822e-31
BRIP1	0.370495	0.000174706	0.628079	3.23316e-06
BRPF1	0.549813	3.87e-09	0.0723911	9.25282e-10
BRWD1	0.0337456	2.89e-24	6.43196e-06	8.7106e-24
BSDC1	0.175141	1.37e-25	0.0575288	1.76283e-22
BSG	0.492384	3.22e-23	0.599498	1.53135e-15
BST1	0.370859	0.00188644	0.0723021	0.00105787
BST2	0.430582	7.3e-08	0.864978	6.62816e-10
BTAF1	0.693941	1.64e-05	0.919165	0.0194755
BTBD1	0.331219	2.97e-15	0.00108587	9.35591e-16
BTBD3	0.744295	4.62e-07	0.745905	0.00847648
BTBD9	0.957415	0.00159677	0.419869	0.959015
BTC	0.896231	6.22e-05	0.407604	0.148673
BTD	0.589171	0.00668672	0.661599	0.00492079
BTF3	0.874697	2.24e-07	0.182479	0.58689
BTG1	0.0315896	1.87e-25	0.037964	4.6391e-23
BTG2	0.00543016	7.57e-31	6.75907e-05	1.7023e-28
BTG3	0.261291	1.57e-09	0.00233184	4.77221e-16
BTN2A1	0.122702	9.58e-22	4.23827e-05	6.38997e-28
BTN2A2	0.217416	1.56e-16	0.00425971	8.05264e-20
BTN3A1	0.0982323	3.57e-29	0.010156	7.78073e-20
BTN3A3	0.0904596	2.78e-35	0.0039393	2.91852e-30
BTRC	0.658997	0.799817	0.875495	0.0188721
BUB3	0.963015	5.04e-06	0.450814	0.0152951
BUD31	0.69108	0.000796576	0.0331144	0.0138915
BYSL	0.2936	4.28e-28	5.69643e-07	8.21507e-25
BZW2	0.98362	0.000644248	0.123075	0.0827449
C10orf10	0.589488	0.0325877	0.291693	0.000810022
C10orf12	0.967186	0.00250424	0.0101029	0.185702
C10orf2	0.382799	1.55e-13	0.0180774	6.0293e-11
C10orf88	0.112014	7.01e-26	0.0162161	1.8131e-30
C11orf1	0.937347	0.00719753	0.178621	0.50715
C11orf24	0.233975	3.01e-19	0.0121115	3.27392e-23
C11orf30	0.288959	8.17e-15	0.70236	4.19629e-08
C11orf49	0.747512	0.105654	0.0252263	0.0166685
C11orf58	0.745882	8.97e-14	0.250969	2.49479e-11
C11orf63	0.625773	4.49e-08	0.471577	0.0003119
C11orf68	0.0420216	5.85e-23	0.0880399	4.93173e-31
C11orf71	0.506068	0.402172	0.00930652	0.0232101
C11orf73	0.984191	0.565744	0.619541	0.133671
C12orf10	0.524405	5.58e-16	0.00409289	7.21778e-12
C12orf4	0.0142621	2.81e-15	0.00174213	2.74764e-15
C12orf43	0.699588	3.2e-06	0.859927	0.00857334
C12orf49	0.98179	0.202662	0.903968	0.277297
C12orf5	0.799399	0.000200254	0.388094	0.053216
C14orf1	0.572909	0.000176005	0.421216	0.00198253
C14orf159	0.0536973	2.18e-13	0.601462	4.29678e-16
C14orf166	0.671491	0.0320953	0.095737	1.95842e-06
C14orf169	0.978343	0.374678	0.179808	0.513062
C14orf2	0.595402	8.3e-12	0.0332786	2.41401e-11
C14orf79	0.495111	4.83e-12	0.00541891	8.691e-09
C14orf93	0.297336	1.36e-06	0.041044	9.91585e-11
C15orf39	0.970039	0.000272562	0.307032	0.000771546
C16orf45	0.0009272	1.17e-27	7.32965e-06	4.56968e-28
C16orf58	0.84921	1.91e-05	0.461087	0.102924
C16orf62	0.712581	2.13e-05	0.00237932	1.30733e-06
C16orf72	0.687216	9.64e-06	0.96209	6.12716e-06
C17orf53	0.936809	0.400774	0.389074	0.664676
C17orf59	0.740693	0.478745	0.388491	0.00201567
C17orf70	0.788091	0.0152584	0.981734	0.00193464
C17orf75	0.545705	0.00202715	0.209118	5.08946e-05
C17orf80	0.804105	2.08e-07	0.214337	0.263469
C18orf25	0.686019	0.0117614	0.336402	0.000806929
C19orf24	0.14061	7.38e-13	0.000915748	1.13829e-26
C19orf26	0.899862	1.47e-10	0.99979	0.651877
C19orf40	0.141446	8.12e-18	4.96939e-05	1.88564e-14
C19orf53	0.492569	2.87e-15	0.0214736	2.875e-14
C1D	0.928045	0.17375	0.307648	0.152955
C1GALT1	0.917982	0.436667	0.768028	0.526136
C1GALT1C1	0.114728	3.21e-25	0.0579101	1.45794e-32
C1orf106	0.203826	1.76e-17	0.00362557	5.20854e-16
C1orf112	0.358409	1.84e-19	0.353462	8.86044e-11
C1orf115	0.104823	1.03e-25	0.00106885	5.34074e-23
C1orf116	0.000160471	1.43e-35	2.16112e-08	1.43805e-41
C1orf21	0.923495	0.0440913	0.825261	0.201549
C1orf27	0.390034	4.2e-18	0.255458	8.37638e-07
C1orf35	0.839024	1.76e-06	0.39388	0.0359205
C1orf50	0.815828	0.000919523	0.114199	0.987926
C1orf54	0.795281	3.25e-05	0.203671	0.850224
C1QBP	0.843492	0.756171	0.34582	0.000741579
C1QTNF1	0.0214021	9.6e-37	0.00017507	1.55056e-28
C1RL	0.520689	0.365766	0.544493	0.005678
C1S	0.360288	4.94e-18	0.00193111	1.00153e-13
C20orf24	0.725718	4.6e-10	0.274486	1.72546e-11
C21orf2	0.440981	2.94e-17	0.0712566	3.50832e-05
C21orf33	0.185662	5.73e-27	0.00014077	1.14537e-31
C21orf59	0.384974	3.9e-22	0.0208968	9.53458e-13
C21orf91	0.968916	7.46e-11	0.0476387	0.143117
C2CD2	0.213618	2.14e-24	0.0678732	7.73215e-15
C2CD2L	0.866818	0.284329	0.379346	0.146228
C2CD3	0.391587	5.18e-12	0.000509335	6.68827e-11
C2orf42	0.896274	0.909963	0.876782	0.189685
C2orf44	0.0217179	3.4e-26	0.0196055	9.52672e-23
C2orf49	0.193444	7.07e-09	0.078042	3.53554e-07
C3AR1	0.0577661	2.74e-12	3.94534e-05	1.92784e-07
C3orf14	0.482737	0.000161403	0.695732	8.08711e-06
C3orf18	0.0859775	5.28e-21	0.0621064	1.5298e-21
C3orf52	0.51051	0.000368103	0.890713	0.00254926
C4orf27	0.501587	1.12e-08	0.0544722	2.3763e-06
C5	0.302929	3.55e-12	0.0210165	9.40463e-08
C5orf15	0.713898	0.124258	0.00493305	0.0204318
C5orf22	0.788763	0.0854136	0.889079	0.874178
C5orf28	0.236502	3.06e-21	0.0898907	8.87385e-16
C5orf30	0.0645344	6.33e-29	0.00414077	2.23135e-34
C5orf42	0.583344	0.401033	0.281955	2.09371e-05
C6orf106	0.459176	4.93e-08	0.00239183	3.77562e-06
C6orf47	0.348105	4.46e-08	0.00941828	2.90114e-06
C6orf62	0.264932	7.42e-12	0.0874437	4.54633e-12
C7orf49	0.627556	0.000816693	0.384033	0.00309772
C8orf33	0.769325	0.00145418	0.455422	0.321432
C8orf4	0.061696	2.19e-23	0.000157639	8.95717e-12
C8orf44	0.495035	3.87e-13	0.571213	1.28326e-05
C9orf114	0.748143	0.168839	0.463178	0.000122995
C9orf116	0.628668	1.03e-10	0.03514	2.90454e-06
C9orf16	0.106372	1.71e-26	0.000448372	1.64946e-31
C9orf3	0.769465	0.00236927	0.635761	0.00556348
C9orf40	0.508933	1.89e-07	0.0393365	1.07984e-05
C9orf78	0.814018	1.4e-08	0.208447	0.110491
C9orf91	0.859078	0.0508394	0.933058	0.0151981
CA11	0.280012	1.5e-07	0.297953	1.81429e-11
CA12	0.144823	3.31e-09	0.506103	5.56011e-15
CA14	0.617988	5.65e-05	0.159496	0.895552
CA2	0.00469528	2.12e-34	0.000522665	7.07646e-27
CA5B	0.669802	0.193063	0.97687	0.00333617
CA9	0.806392	0.444646	0.973533	0.000555511
CAB39	0.469536	1.04e-15	0.679197	0.000244117
CAB39L	0.619612	0.00124495	0.91344	4.14272e-10
CABIN1	0.9697	0.00949664	0.429159	0.0799644
CABYR	0.0627718	2.71e-11	0.0958888	6.93731e-15
CACNA1A	0.787598	1.23e-06	0.616193	0.348734
CACNA1D	0.0564679	2.11e-33	0.000935965	1.07279e-21
CACNA1G	0.305697	0.576077	0.0573207	0.000105951
CACNA2D1	0.0544761	3.79e-27	4.27543e-06	1.03417e-19
CACNB1	0.857587	0.00149291	0.0397958	0.0071494
CACNB3	0.596613	1.94e-07	0.532772	5.7302e-06
CACNG5	0.257254	5.23e-05	0.184365	4.33663e-05
CACYBP	0.620723	8.33e-05	0.0394552	2.18835e-09
CADM4	0.431531	1.9e-15	0.0820963	2.77874e-11
CADPS2	0.713597	0.164482	0.858776	0.286935
CALB2	0.799641	0.205735	0.942808	0.745827
CALCOCO1	0.296783	4.85e-20	0.00241436	3.60606e-13
CALCOCO2	0.135761	4.29e-34	0.00879132	2.60567e-29
CALD1	0.579756	2.1e-18	0.018132	2.01179e-06
CALM1	0.972847	0.437872	0.233386	0.935231
CALM2	0.83454	5.68e-15	0.162771	0.0211964
CALM3	0.592308	0.00958747	0.0254188	1.79935e-08
CALML3	0.570111	0.0149779	0.947472	4.46179e-05
CALML4	0.546708	0.576508	0.26506	0.00124229
CALR	0.723724	0.131957	0.149007	0.0305348
CALU	0.0812874	4.51e-37	6.16307e-08	5.27335e-43
CAMK1	0.259268	1.66e-17	0.196071	1.15709e-09
CAMK1D	0.109778	0.457276	0.136873	3.42725e-08
CAMK2B	0.453627	1.92e-13	0.020173	3.35954e-07
CAMK2D	0.324733	6.44e-22	0.422948	3.77246e-14
CAMK2G	0.65891	1.71e-13	0.154576	5.85117e-07
CAMK2N1	0.0104549	8.74e-26	0.0333415	2.61318e-27
CAMKK2	0.490236	2.29e-14	0.00727773	1.43968e-07
CAMP	0.0554214	1.03e-30	0.00193538	1.84767e-11
CAMSAP1	0.839128	0.468134	0.000139432	0.511667
CAMTA1	0.130886	4.59e-18	0.106332	1.32106e-11
CAMTA2	0.630021	0.483038	0.0206262	1.04587e-07
CAND1	0.266831	7.27e-11	0.61162	1.23122e-18
CANT1	0.830259	1.7e-09	0.558387	0.0238061
CANX	0.44846	1.03e-30	0.872717	7.19006e-23
CAP1	0.173273	9.9e-24	7.54416e-05	6.75391e-32
CAP2	0.712685	0.0878707	0.621145	0.0670666
CAPG	0.565352	2.3e-21	0.503277	4.93688e-16
CAPN1	0.160024	7.43e-32	7.08126e-06	8.27441e-34
CAPN2	0.0372133	1.44e-27	8.46539e-05	3.88355e-37
CAPN5	0.64675	0.000302253	0.737279	0.290914
CAPN7	0.114565	1.01e-36	0.00366825	8.65309e-34
CAPNS1	0.763604	1.9e-05	0.0254971	0.237669
CAPRIN1	0.829832	3.35e-09	0.000189887	0.000435217
CAPRIN2	0.0259278	9.49e-15	0.00107395	2.28757e-16
CAPZA1	0.392464	0.00105434	0.347705	1.06658e-05
CAPZA2	0.504814	0.00227137	0.129962	8.18764e-06
CAPZB	0.162184	1.47e-26	1.32089e-05	1.20625e-30
CARD10	0.98226	0.0116094	0.54779	0.728493
CARD8	0.0734175	1.85e-20	0.0218234	6.45515e-11
CARHSP1	0.726171	0.00629941	0.722597	0.00167948
CARS	0.590716	1.38e-16	0.301691	1.17379e-05
CARS2	0.865917	0.512313	0.000405162	0.00159072
CASC3	0.856418	2.05e-13	0.0416971	0.055383
CASC5	0.201692	1.5e-24	0.0492595	7.36013e-19
CASD1	0.266263	4.37e-17	0.00195101	6.35458e-11
CASK	0.0163892	5.23e-34	4.52643e-07	9.01331e-37
CASKIN2	0.334345	6.29e-33	2.10249e-08	6.91924e-16
CASP1	0.761521	0.835693	0.0490686	0.00416886
CASP2	0.754789	0.0117331	0.0846454	9.98582e-07
CASP3	0.711782	0.0001092	0.937633	0.00298158
CASP4	0.367959	1.37e-24	0.0744678	8.98865e-15
CASP6	0.337595	1.29e-09	1.37193e-05	7.36448e-16
CASP7	0.665338	0.000758824	0.14644	8.73904e-05
CASP8	0.429561	0.116677	0.566613	0.000126834
CASP8AP2	0.757441	0.000209914	0.429861	7.34003e-05
CASP9	0.78252	4.59e-15	0.0524005	1.48407e-05
CAST	0.527257	6.04e-18	0.845753	1.5053e-08
CASZ1	0.00263169	1.77e-26	2.19931e-06	2.47283e-27
CAT	0.364843	8.15e-18	0.0057726	9.97358e-14
CAV1	0.0583161	7.41e-25	0.00265473	7.06438e-30
CAV2	0.17861	2.02e-13	0.0049459	4.06818e-22
CBFA2T2	0.978762	0.75393	0.104185	0.452872
CBFA2T3	0.398393	1.19e-12	0.187374	0.000334994
CBFB	0.508946	0.462523	0.0248394	6.03866e-07
CBL	0.0819197	4.41e-15	0.0146412	2.09706e-18
CBLB	0.916148	0.325195	0.305937	0.00766886
CBLC	0.000644946	2.34e-31	2.35184e-08	2.80173e-28
CBLL1	0.167419	1.46e-12	0.0346356	6.87627e-13
CBR1	0.122439	2.5e-27	0.0317383	2.47339e-28
CBR3	0.0191121	1.51e-34	0.00280189	2.45637e-40
CBR4	0.069176	5.84e-09	0.00667252	8.02273e-11
CBX1	0.142905	8.62e-22	0.00624866	1.55104e-26
CBX2	0.794047	0.000223324	0.401402	0.0158497
CBX4	0.0893156	1.55e-27	6.303e-05	6.59756e-32
CBX5	0.512245	0.000104884	0.0752326	0.00165484
CBX6	0.0253396	1.16e-23	0.000491041	1.43685e-29
CBX7	0.895975	0.0631655	0.255842	0.153985
CBY1	0.623461	2.14e-14	0.542145	0.00240799
CC2D1A	0.388925	3.51e-19	0.000161893	2.01446e-13
CCBL1	0.699261	0.0265142	0.00233773	0.13868
CCDC101	0.0549165	2.53e-19	0.000297621	4.51333e-20
CCDC102B	0.0191129	2.75e-18	0.000789763	1.72515e-13
CCDC121	0.500538	3.15e-09	0.0467414	8.87515e-06
CCDC130	0.851227	0.0014979	0.512174	0.0112304
CCDC132	0.986672	1.65e-05	0.0136615	0.0774989
CCDC14	0.53335	7.12e-15	0.0422216	7.2966e-09
CCDC15	0.153859	4.11e-19	0.374519	5.91218e-19
CCDC25	0.310309	4.4e-05	0.415179	1.55132e-09
CCDC28A	0.839211	0.141244	0.975884	0.658425
CCDC28B	0.0534628	7.22e-34	0.000209727	2.67436e-28
CCDC47	0.947506	0.22953	0.22125	0.0127613
CCDC51	0.261877	4.03e-26	1.24495e-05	1.66797e-21
CCDC53	0.665336	4.46e-15	0.0686198	5.52647e-07
CCDC57	0.735957	0.868563	0.492403	0.643624
CCDC59	0.789481	0.00145936	0.147893	0.0181468
CCDC6	0.455564	9.68e-09	1.49809e-06	1.37794e-16
CCDC69	0.720378	0.928777	0.0745984	0.0239311
CCDC71	0.82483	2.37e-05	0.917732	0.825483
CCDC85B	0.583404	6.02e-07	0.0922532	4.58721e-09
CCDC86	0.148384	1.14e-31	0.00944933	3.06675e-25
CCDC88A	0.0425964	2.83e-29	0.00657253	9.00701e-28
CCDC9	0.898564	0.0473891	0.198898	0.890692
CCDC90B	0.645776	9.49e-21	0.330538	1.11537e-10
CCDC91	0.350295	4.81e-11	0.98923	0.000119083
CCDC92	0.0636828	9.79e-26	0.0266486	7.77548e-30
CCDC93	0.936268	2.11e-08	0.628291	0.0848476
CCDC94	0.213668	4.57e-05	0.0130428	1.84518e-05
CCHCR1	0.226334	1.93e-12	0.0986666	1.41034e-07
CCK	0.720156	8.56e-21	0.936376	0.57486
CCL19	0.461638	1.75e-12	0.311856	4.19754e-07
CCL5	0.936762	0.000391328	0.769175	0.346605
CCNA2	0.0574334	2.17e-30	0.00251015	1.10864e-26
CCNB1	0.144635	6.04e-26	0.000729378	7.53802e-21
CCNB2	0.999121	3.8e-05	0.00448824	0.426647
CCNC	0.186976	5.58e-22	0.124275	1.03564e-22
CCND1	0.546441	1.23e-15	0.116817	3.35988e-11
CCND2	0.766706	0.0306243	0.0963976	0.594149
CCND3	0.610999	0.0451158	0.00453058	0.0020456
CCNE1	0.837544	0.000112603	0.315331	0.219433
CCNF	0.220319	6.52e-21	0.00307262	1.06827e-12
CCNG1	0.89595	1.06e-21	0.886383	0.0007304
CCNG2	0.174627	8.75e-06	0.32906	0.00269
CCNH	0.282673	2.47e-22	0.014977	3.9615e-25
CCNI	0.90965	0.201417	0.0688285	0.967099
CCNJ	0.383817	1.85e-08	0.0979124	1.14661e-06
CCNJL	0.585013	0.00361479	0.785099	0.00650542
CCNO	0.823449	0.00152891	0.971501	0.0288648
CCNT1	0.99829	0.0208498	0.224205	0.502944
CCNT2	0.707559	9.95e-05	0.342387	0.0363625
CCPG1	0.414933	0.000150914	0.565084	6.4578e-07
CCR1	0.416958	0.0103894	0.836436	0.0161486
CCR7	0.681466	0.319347	0.977414	0.822552
CCS	0.929694	0.137967	0.604195	0.259087
CCT2	0.709557	2.13e-13	0.00732357	2.29405e-12
CCT3	0.46558	2.4e-10	0.0110639	1.03272e-19
CCT4	0.826876	1.66e-07	0.0434837	2.14719e-05
CCT5	0.842244	0.909183	0.0008837	7.33371e-05
CCT6A	0.784376	0.000492596	0.0616295	0.000205379
CCT6B	0.259154	9.83e-07	0.0648999	5.79146e-06
CCT7	0.807451	1.04e-07	0.00324965	3.57488e-06
CCT8	0.931118	0.016595	0.973927	0.0418317
CD14	0.0298372	6.89e-28	0.0147719	7.34323e-27
CD151	0.257419	1.24e-06	0.024479	1.86727e-12
CD164	0.397123	4.61e-18	0.160615	4.10458e-19
CD1A	0.845749	8.26e-05	0.469638	0.901489
CD209	0.641958	0.78881	0.591314	0.00507449
CD226	0.739974	0.210641	0.961541	0.302518
CD2AP	0.175699	3.22e-22	0.0299243	3.60346e-16
CD2BP2	0.550059	0.000456687	0.0979742	0.000100193
CD320	0.0117606	3.78e-48	8.82105e-06	2.93183e-43
CD36	0.704964	8.67e-12	0.82278	0.00677786
CD3EAP	0.0709195	2.38e-31	0.00386331	6.53278e-25
CD40	0.775545	0.744915	0.48819	0.0677742
CD44	0.183252	1.18e-12	0.0407505	1.43467e-10
CD47	0.549413	0.000606028	0.00292578	0.00252383
CD55	0.674704	0.525909	0.199788	0.00972162
CD58	0.120632	1.13e-09	0.0477714	7.44657e-14
CD59	0.0232602	1.96e-41	3.10736e-07	8.04742e-49
CD6	0.062499	4.93e-20	0.0244057	3.00705e-06
CD63	0.339391	3.7e-14	3.23208e-05	6.79061e-24
CD68	0.415091	2.41e-08	0.0289208	5.94827e-07
CD7	0.710517	9.38e-06	0.162787	0.0916955
CD70	0.00472229	3.05e-39	3.08256e-06	1.59956e-32
CD74	0.410332	1.05e-11	0.610331	7.00726e-05
CD79B	0.841493	1.85e-06	0.124855	0.43991
CD81	0.741157	4.83e-06	0.292279	4.92254e-05
CD82	0.805978	1.88e-17	0.609689	0.0105202
CD83	0.00286337	1.55e-28	0.000499412	1.48256e-33
CD86	0.597891	3.56e-13	0.178597	0.925292
CD8B	0.805689	6.47e-20	0.464333	0.251776
CD9	0.0744669	2.12e-30	0.0204286	4.01978e-23
CDA	0.43529	1.12e-09	0.871726	3.78757e-12
CDADC1	0.216682	3.25e-15	0.66533	1.74358e-10
CDC123	0.685561	7.43e-09	0.180188	0.00692552
CDC14A	0.436396	0.551889	0.795576	1.55385e-05
CDC14B	0.370277	2.62e-12	0.0786932	0.0013709
CDC16	0.387685	0.00142647	0.0197746	4.78173e-06
CDC20	0.0620563	8.2e-29	0.000703304	2.68723e-32
CDC23	0.994274	0.629172	0.278267	0.275831
CDC25A	0.483689	5.21e-17	0.190986	8.31371e-06
CDC25B	0.21882	2.78e-14	0.0181644	9.13353e-17
CDC25C	0.0377686	1.48e-30	0.00469289	1.16273e-19
CDC27	0.0820617	5.7e-27	0.000363012	2.65951e-30
CDC34	0.972876	0.165472	0.0970684	0.0603195
CDC37L1	0.434306	6.42e-18	0.379113	3.62619e-11
CDC40	0.949351	0.211489	0.573094	0.282535
CDC42	0.0666484	2.01e-21	5.77114e-06	1.98153e-24
CDC42BPA	0.443986	0.190978	0.151476	1.75522e-07
CDC42BPB	0.721384	3.74e-09	0.742225	5.41773e-07
CDC42EP1	0.962927	2.71e-17	0.193499	0.000127663
CDC42EP2	0.364041	5.16e-10	0.367262	0.000602911
CDC42EP3	0.0200324	2.81e-35	0.00271399	1.32483e-40
CDC42SE1	0.342698	1.66e-18	0.793846	5.0306e-13
CDC42SE2	0.60245	1.15e-23	3.68498e-05	2.41731e-15
CDC5L	0.602433	0.0128398	0.000338473	2.52918e-06
CDC6	0.866959	0.00155081	0.592376	0.00396997
CDC7	0.161012	4.79e-25	0.1653	1.41257e-17
CDC73	0.618387	0.000316857	0.880317	0.0496891
CDCA3	0.0138112	7.12e-38	0.000541833	3.01362e-32
CDCA4	0.0719131	3.54e-42	0.000125518	1.49055e-36
CDCA8	0.0457921	1.16e-38	0.00153218	1.42322e-33
CDCP1	0.815718	6.93e-05	0.612586	1.28509e-05
CDH1	2.90524e-13	2.56e-37	4.72038e-13	1.00545e-48
CDH11	3.48221e-05	5.18e-41	1.61744e-05	4.57747e-46
CDH13	0.324869	5.48e-31	0.00010157	3.584e-13
CDH2	0.00017562	3.17e-42	2.37128e-10	7.22457e-53
CDH3	0.00211438	5.56e-28	3.80725e-06	5.56033e-34
CDH4	0.999921	0.623546	0.119695	0.148644
CDIPT	0.26141	3.11e-23	0.010757	1.97771e-21
CDK10	0.578221	6.49e-06	0.999811	0.000870443
CDK2AP2	0.700501	1.07e-06	0.126882	1.44226e-06
CDK4	0.830869	4.76e-08	0.0179449	0.00334937
CDK5	0.295246	7.85e-20	0.171369	1.85971e-13
CDK5R1	0.991587	0.200153	0.829643	0.209791
CDK5RAP1	0.775011	0.502556	0.159669	0.00471011
CDK5RAP2	0.874932	2.15e-09	0.00498623	0.0675286
CDK5RAP3	0.242459	5.99e-07	0.0320543	3.22081e-13
CDK6	0.696693	3.02e-05	0.0912531	0.984348
CDK7	0.344505	6.76e-22	0.0470269	1.5449e-16
CDK8	0.988238	0.00179988	0.570063	0.00266003
CDK9	0.978682	0.382636	0.00346397	0.0482308
CDKAL1	0.92504	0.0560254	0.105872	0.590581
CDKL1	0.318785	1.01e-05	0.0325728	0.00416661
CDKL2	0.790192	9.86e-10	0.596151	0.662314
CDKN1A	0.85618	0.00132813	0.0201844	0.310143
CDKN1B	0.15303	1.41e-21	0.010186	2.15224e-19
CDKN1C	0.367148	3.15e-07	0.0956985	7.35508e-10
CDKN2A	0.0878713	6.39e-31	0.0541562	2.63727e-23
CDKN2AIP	0.940843	0.0280939	0.437306	0.382615
CDKN2B	0.543848	7.49e-05	0.313036	0.000306552
CDKN2C	0.102453	7.1e-30	0.00805386	1.36399e-24
CDKN3	0.105506	4.55e-24	0.148274	1.30323e-21
CDO1	0.528385	0.0804749	0.984262	0.0269179
CDON	0.98141	0.00883585	0.680746	0.94682
CDR2	0.662358	8.12e-09	0.141209	9.06841e-06
CDR2L	0.239588	6.68e-26	0.167494	2.08269e-21
CDS1	0.00092486	2.41e-39	7.4417e-06	9.24205e-47
CDS2	0.352779	2.59e-07	0.0756604	1.10457e-14
CDT1	0.883241	5.42e-09	0.6147	0.783523
CDV3	0.284022	2.96e-22	0.798407	2.9006e-22
CDYL	0.85322	0.000134745	0.047648	2.12432e-06
CEACAM1	0.205499	1.25e-25	0.0229109	3.6004e-18
CEACAM3	0.485052	8.6e-09	0.786681	0.000146531
CEACAM5	0.0747385	2.42e-25	0.00673164	7.90025e-09
CEBPA	0.00480413	5.1e-37	1.56412e-05	3.70309e-32
CEBPB	0.502352	2.81e-22	0.275677	3.27831e-18
CEBPD	0.312901	1.17e-14	0.312071	1.53722e-13
CEBPG	0.386468	2.95e-14	0.926377	2.19033e-08
CEBPZ	0.328535	1.77e-21	0.0210564	6.23238e-21
CECR5	0.668588	3.69e-12	0.0514885	2.43742e-16
CELSR1	0.401234	1.03e-10	0.0349639	5.87662e-05
CELSR2	9.92033e-05	1.44e-49	2.72806e-06	1.06831e-47
CELSR3	0.491223	4.88e-12	0.0918199	1.86121e-07
CENPA	0.0114909	7.04e-42	0.000292203	3.26617e-35
CENPB	0.435933	3.26e-17	0.00467703	1.91455e-16
CENPE	0.0303649	1.53e-21	0.00717189	7.07163e-22
CENPF	0.0304135	2.27e-29	0.00135933	2.59131e-23
CENPI	0.184548	9.67e-24	0.0167336	4.10048e-16
CENPJ	0.0286525	2.03e-29	0.00120212	3.33461e-25
CENPM	0.170966	9.08e-29	0.00145123	1.03816e-22
CENPQ	0.091823	7.1e-27	0.433321	1.53924e-18
CENPT	0.365919	2.87e-06	0.0920635	0.000130921
CEP135	0.381111	1.45e-17	0.158912	6.66711e-10
CEP152	0.073206	4.84e-21	0.000475412	1.955e-17
CEP164	0.488584	0.387621	0.947759	0.00584605
CEP170	0.0242408	2.83e-38	3.55608e-06	9.17502e-44
CEP250	0.899194	0.0146241	0.993278	0.60664
CEP350	0.843498	0.011576	0.814571	0.24885
CEP55	0.004892	5.4e-27	0.00208521	1.02976e-33
CEP57	0.435384	9.91e-16	0.0565102	2.06942e-13
CEP63	0.340422	3.97e-18	0.115995	5.24922e-10
CEP68	0.999263	0.289666	0.192173	0.00278625
CEP70	0.272273	0.0207734	0.369664	3.11898e-05
CEP72	0.57392	1.54e-12	0.92749	3.76471e-05
CEP97	0.35177	1.32e-06	0.443064	1.49086e-06
CEPT1	0.51628	4.51e-12	0.744303	1.52227e-10
CERK	0.150655	1.53e-18	9.7934e-05	6.98617e-23
CES1	0.177293	4.58e-20	0.0380102	4.60327e-11
CES2	0.00505451	7.02e-35	0.00174837	5.47798e-29
CETN2	0.522645	0.000690612	0.974173	3.24306e-05
CETN3	0.618037	7.94e-11	0.835659	8.24188e-17
CFB	0.00329468	2.03e-20	0.0441225	2.99677e-20
CFH	0.0881596	1.54e-08	0.00955239	3.65068e-14
CFL1	0.55031	5.64e-08	0.00157974	6.79147e-24
CFLAR	0.595599	1.54e-21	0.026397	2.88796e-10
CGGBP1	0.358928	3.09e-15	0.374857	1.37983e-12
CGRRF1	0.324178	6.52e-14	0.74343	2.90628e-17
CHAC1	0.531856	5.05e-08	0.578718	0.000243558
CHAF1A	0.39562	2.7e-23	0.00480935	3.96165e-12
CHAF1B	0.253196	3.69e-22	0.0195415	3.19367e-21
CHCHD2	0.978458	1.97e-05	0.500085	0.879907
CHCHD3	0.542811	2.16e-08	0.067915	9.43313e-11
CHCHD7	0.420554	8.88e-12	0.0112989	1.55717e-12
CHD1	0.598401	3.01e-09	0.0109632	1.87891e-08
CHD1L	0.187219	5.59e-14	0.312999	1.17309e-15
CHD4	0.536384	3.13e-05	0.586736	3.59658e-14
CHD7	0.524705	1.5e-08	0.619671	1.26509e-05
CHD8	0.870357	0.0818836	0.954878	0.574091
CHD9	0.771419	2.71e-06	0.547388	0.563681
CHEK1	0.545284	1.18e-05	0.805547	0.00023765
CHEK2	0.553479	3.67e-07	0.78227	4.21797e-05
CHFR	0.794993	0.0566787	0.39159	0.653217
CHGB	0.693007	0.598336	0.285101	0.022107
CHI3L1	0.652611	4.84e-07	0.221118	0.0061718
CHI3L2	0.89164	0.854028	0.412334	0.645194
CHIC2	0.16412	4.47e-14	0.251203	1.06533e-20
CHKA	0.537864	0.610647	0.0671315	4.72164e-07
CHM	0.89783	0.0101035	0.191357	0.240312
CHML	0.405488	7.22e-06	0.140984	6.83564e-09
CHMP1A	0.868448	0.0237836	0.458987	0.068457
CHMP2A	0.732989	0.129527	0.0633056	0.0387479
CHMP2B	0.243661	3.47e-24	0.00248155	3.10672e-14
CHMP5	0.661018	0.000109902	0.00692224	5.16422e-11
CHMP6	0.919628	0.790579	0.356425	0.919007
CHMP7	0.00186563	4.91e-32	7.05891e-07	7.73051e-38
CHN1	0.00698248	1.6e-42	2.3504e-05	5.95925e-47
CHORDC1	0.652285	0.295412	0.494953	0.00711809
CHPF	0.801568	2.63e-15	0.950779	0.00856588
CHPT1	0.15587	1e-16	0.363075	1.36648e-21
CHRNA5	0.259201	1.31e-23	0.0218973	1.39656e-07
CHRNB2	0.56107	0.00061586	0.292529	6.01743e-07
CHST1	0.908683	7.83e-05	0.22526	0.729583
CHST10	0.015997	2.97e-29	1.91372e-05	4.12583e-38
CHST11	0.0975209	2.07e-27	0.0191249	4.78527e-32
CHST12	0.581196	1.87e-17	0.00385644	7.87066e-08
CHST2	6.4868e-05	3.07e-40	3.92321e-06	1.71517e-42
CHST3	0.223256	4.89e-13	0.0104764	5.13305e-11
CHST7	0.0180226	7.82e-25	1.89682e-05	1.22178e-19
CHSY1	0.12213	3.52e-21	1.69048e-06	1.15451e-23
CHUK	0.454502	1.18e-11	0.569816	7.39798e-08
CIAO1	0.845377	0.313155	0.483909	0.12853
CIAPIN1	0.544746	0.0731534	0.376148	3.18502e-06
CIB2	0.218599	9.02e-17	0.0345115	5.21041e-08
CIC	0.861675	0.187187	0.0075409	0.625096
CINP	0.330443	1.86e-14	0.0577551	7.64377e-14
CIRBP	0.072078	4.12e-26	0.00182507	2.23258e-26
CISD1	0.92696	0.267045	0.0970168	0.109697
CISH	0.358117	8.74e-05	0.128792	0.011528
CIT	0.103344	4.81e-27	0.000776302	6.16785e-25
CITED2	0.273691	0.0643174	0.145111	1.58868e-06
CKAP2	0.263853	2.48e-20	0.00215772	8.66751e-11
CKAP4	0.094147	4.73e-29	8.98093e-07	1.32267e-32
CKAP5	0.259154	6.89e-12	0.00309726	1.88864e-13
CKB	0.833171	3.04e-05	0.281386	0.742801
CKS1B	0.291288	1.56e-20	0.00158793	2.47138e-18
CKS2	0.0468429	1.23e-31	1.36852e-06	7.88259e-36
CLASP1	0.80363	0.0503349	0.0310743	0.486912
CLASP2	0.279412	6.58e-18	0.136191	9.90741e-27
CLCC1	0.4651	2.66e-15	0.130171	2.94658e-06
CLCN2	0.926385	0.79087	0.201798	0.434548
CLCN3	0.487871	1.61e-19	0.862391	3.67593e-13
CLCN4	0.308109	2.71e-10	0.60488	1.73224e-16
CLCN5	0.314637	5.2e-16	0.00312378	0.0700228
CLCN6	0.39591	3.24e-08	0.0167342	1.7315e-05
CLCN7	0.843476	0.0752976	0.65811	0.00267907
CLDN1	0.0053294	3.5e-36	0.0178604	3.31304e-39
CLDN14	0.246853	1.36e-08	0.98399	3.95058e-11
CLDN18	0.809389	1.28e-05	0.548337	0.00218393
CLDN7	8.91151e-07	2.59e-37	4.77446e-11	1.05532e-43
CLDND1	0.556045	2.9e-13	0.371509	4.03302e-09
CLEC11A	0.889332	0.13411	0.325867	0.691994
CLEC2D	0.567628	0.0489658	0.831223	9.57922e-06
CLEC4A	0.991539	0.857155	0.870465	0.290295
CLEC4E	0.789948	0.0109092	0.224637	0.0150752
CLEC7A	0.301069	9.58e-11	0.234122	0.0741722
CLGN	0.309506	2.41e-15	0.0478329	1.09943e-06
CLIC1	0.504006	1.24e-10	0.0284666	2.79721e-17
CLIC2	0.896971	5.19e-05	0.178201	0.301326
CLIC4	0.508129	5.63e-05	0.00200174	2.49845e-08
CLINT1	0.74292	1.26e-06	0.506657	0.0273405
CLIP1	0.487331	1.09e-20	0.280223	2.83037e-09
CLIP2	0.0140932	1.98e-24	0.00616674	3.09655e-26
CLIP4	0.139959	1.8e-27	0.00344943	1.43382e-25
CLK4	0.40538	9.42e-13	0.0664723	1.51993e-08
CLMN	3.2287e-05	4.27e-39	9.75702e-07	1.58905e-40
CLN3	0.056909	1.37e-40	2.19371e-06	1.28158e-41
CLN5	0.110282	3.05e-17	0.0153908	2.28631e-18
CLN6	0.908889	0.135099	0.149332	0.328745
CLN8	0.178185	2.35e-15	0.00276139	1.54921e-09
CLNS1A	0.695027	5.47e-07	0.996661	9.18363e-07
CLOCK	0.908129	0.0542001	0.340069	0.620355
CLPB	0.771091	2.02e-06	0.060021	0.00156108
CLPP	0.498806	1.76e-15	0.0117963	1.29415e-18
CLPTM1	0.615746	1.21e-10	0.461334	5.79995e-06
CLPX	0.00302171	1.85e-31	5.22548e-06	3.04953e-44
CLSPN	0.100429	2.47e-21	0.000560436	3.22064e-20
CLSTN1	0.26437	0.173161	0.0928284	2.77989e-09
CLSTN3	0.488687	0.000563339	0.030429	1.12723e-05
CLTA	0.682998	1.94e-21	0.297426	1.22197e-05
CLTB	0.121967	5.44e-35	0.00303588	1.51266e-23
CLTC	0.990775	0.328086	0.959822	0.374368
CLTCL1	0.225716	0.153373	0.267361	3.54085e-12
CLU	0.693314	0.000205353	0.125219	6.51196e-06
CLUAP1	0.866779	0.900346	0.792624	0.249097
CMAS	0.810459	0.0712689	0.204269	0.698067
CMPK1	0.6222	6.92e-10	0.242843	0.000568
CMTM6	0.577412	2.78e-17	0.798255	3.21021e-13
CNBP	0.686449	5.72e-07	9.8729e-05	0.000229901
CNDP2	0.643636	1.05e-07	0.274965	3.4742e-05
CNIH4	0.496811	9.32e-26	0.044213	2.76923e-15
CNKSR1	0.112497	1.49e-29	0.00573375	1.29877e-22
CNKSR2	0.856255	7.27e-10	0.500082	0.682851
CNN2	0.732536	6.92e-08	0.952986	1.75189e-09
CNN3	0.0690832	2.33e-26	0.00785382	5.02939e-25
CNNM2	0.793184	0.036322	0.201339	0.00951761
CNNM3	0.269698	1.24e-18	4.71377e-05	7.90643e-28
CNNM4	0.321488	8.51e-06	0.0101471	1.20845e-14
CNOT1	0.155109	3.4e-27	0.0271175	7.35239e-23
CNOT2	0.88385	0.0529023	0.38685	0.774462
CNOT3	0.644862	0.000158394	0.0677116	0.278668
CNOT4	0.730695	0.0576288	0.406825	0.461808
CNOT6	0.172238	1.21e-21	0.0508491	3.50101e-23
CNOT7	0.824259	1.82e-10	0.0525874	0.00737262
CNOT8	0.569175	2.45e-09	0.462493	0.000407725
CNP	0.798327	0.856136	0.293066	0.0243199
CNPY3	0.594174	5.35e-08	0.00213472	9.59781e-06
CNTN1	0.318032	0.00176898	0.182289	6.00754e-07
CNTNAP1	0.00117669	1.15e-33	6.851e-05	1.86258e-32
CNTNAP2	0.0677023	2.76e-30	0.000114343	2.29906e-22
COASY	0.378371	1.93e-13	0.221731	1.59535e-18
COBLL1	0.0128921	2.52e-36	2.40194e-06	1.42977e-28
COG2	0.546423	1.03e-11	0.0518598	4.74758e-05
COG4	0.541165	8.93e-06	0.072769	1.40029e-07
COG5	0.816467	0.00991367	0.72349	0.160945
COG7	0.4604	5.05e-05	0.723069	2.77108e-11
COIL	0.871473	0.0898453	0.939501	0.0825451
COL11A1	0.555347	1.69e-09	0.0383897	0.000268259
COL16A1	0.830032	0.551236	0.242901	0.00861718
COL17A1	0.321555	7.1e-23	0.560543	2.18214e-11
COL18A1	0.383552	2.14e-10	0.249505	8.16671e-10
COL1A1	0.009789	2.54e-42	6.2528e-05	1.59559e-41
COL1A2	0.00325824	2.02e-40	1.16586e-05	8.98743e-41
COL2A1	0.0558636	1.84e-16	0.0151505	9.11597e-12
COL3A1	0.0143894	2.08e-25	7.86901e-05	1.79488e-25
COL4A2	0.000307282	4.32e-53	4.13037e-08	8.47014e-55
COL4A3BP	0.442301	1.67e-07	0.157545	7.27707e-05
COL4A5	0.750231	0.266508	0.468772	0.0177215
COL4A6	0.62717	3.28e-13	0.487758	0.000187181
COL5A1	3.54383e-05	3.68e-40	2.60962e-09	5.91477e-48
COL5A2	0.0243498	6.09e-34	0.00180549	2.2921e-39
COL5A3	0.591678	0.27018	0.089516	0.0007625
COL6A1	0.00889496	2.28e-46	2.33373e-06	4.17546e-42
COL6A2	0.0290156	1.01e-36	5.9682e-05	7.45545e-45
COL6A3	0.000176558	9.74e-46	3.88288e-06	3.36625e-57
COL8A1	0.103169	4.16e-27	0.00704587	4.48755e-33
COL9A2	0.367767	1.08e-08	0.440586	0.000217081
COMMD1	0.38395	1.06e-13	0.283786	4.81526e-16
COMMD10	0.3665	8.82e-14	0.3865	1.21015e-06
COMMD8	0.719742	0.491841	0.182269	0.000137481
COMMD9	0.292734	4.91e-14	0.264673	3.26361e-12
COMT	0.536373	9.1e-21	0.904365	2.9128e-09
COPB1	0.589342	4.24e-20	0.809952	1.6245e-07
COPB2	0.853092	7e-11	0.000174863	0.0115496
COPE	0.892395	0.00226309	0.581675	0.989449
COPS2	0.759591	0.00298914	0.113007	7.5133e-06
COPS3	0.414949	6.55e-12	0.062017	2.35992e-13
COPS4	0.873361	0.0229742	0.362549	0.516129
COPS5	0.301873	8.85e-18	0.168686	2.68246e-24
COPS6	0.362121	6.28e-29	0.00884234	5.93065e-21
COPS7A	0.865598	2.23e-05	0.672058	0.000939531
COPS7B	0.892691	0.000170114	0.0511805	0.905866
COPS8	0.326289	3.02e-08	1.7748e-07	7.39382e-16
COPZ1	0.8428	1.08e-08	0.200374	5.68983e-06
COPZ2	0.64095	0.951863	0.129781	0.113604
COQ10B	0.826719	0.39308	0.0756301	0.0193134
COQ2	0.631399	0.780461	0.261161	0.00149768
COQ3	0.967096	0.152262	0.328342	0.346213
COQ6	0.257192	3.08e-07	0.00220828	8.28063e-15
COQ7	0.0723852	8.21e-13	0.0148056	2.50794e-21
CORO1A	0.434771	3.4e-10	0.66605	0.00321653
CORO1C	0.315951	6.19e-09	0.0080678	1.13941e-18
CORO2A	0.0388133	1.14e-25	6.71627e-05	6.03851e-15
CORO2B	0.0684403	5.31e-13	0.023023	2.33694e-11
COTL1	0.0948639	4.56e-39	0.0103222	4.23003e-38
COX10	0.536091	2.56e-13	0.949928	2.00625e-06
COX11	0.0824071	1.13e-12	0.0140454	1.27581e-16
COX15	0.632566	9.15e-23	0.0336005	5.63453e-13
COX17	0.448793	6.45e-13	0.330388	3.15242e-12
COX4I1	0.78828	5.83e-18	0.130044	1.39572e-09
COX5A	0.789834	0.793808	0.357361	0.000560932
COX5B	0.817442	0.133751	0.219382	0.00505664
COX6A1	0.168219	1.89e-40	0.000209354	1.82568e-32
COX6B1	0.629526	1.93e-06	0.228659	3.0216e-07
COX6C	0.984104	0.00954211	0.623974	0.118314
COX7A2	0.661203	1.96e-06	0.375053	7.01619e-09
COX7B	0.55898	3.05e-12	0.0301931	2.13852e-06
COX7C	0.916514	0.293472	0.236341	0.0462745
COX8A	0.825669	0.0490642	0.830734	0.00231844
CP	0.371696	7.02e-06	0.202533	0.000517034
CPA4	0.0977327	2.2e-11	0.0704513	3.39473e-09
CPD	0.0369087	1.28e-35	0.000426097	2.54456e-39
CPE	0.130231	2.53e-17	0.0104621	3.36287e-11
CPEB1	0.000243311	4.63e-33	0.000844459	2.6105e-27
CPEB3	0.274389	1.47e-26	0.000330728	2.31788e-12
CPM	0.676088	2.65e-05	0.615187	0.139887
CPNE3	0.181567	4.86e-23	6.72148e-06	2.65381e-21
CPS1	0.949245	0.242764	0.563052	0.616554
CPSF1	0.952626	0.000134353	0.94414	0.606059
CPSF3L	0.793162	0.000359943	0.182106	9.29217e-08
CPSF4	0.429938	5.79e-09	0.110004	4.70432e-14
CPSF6	0.246559	8.87e-19	0.998792	2.8186e-24
CPT1A	0.0878168	1.32e-22	0.000388553	3.08919e-21
CPT2	0.0267791	4.7e-28	2.42714e-06	2.42302e-27
CPVL	0.627692	0.137593	0.116359	0.175924
CRABP2	0.302567	8.27e-12	0.0469705	3.35685e-06
CRADD	0.841033	8.83e-08	0.132714	0.103945
CRBN	0.283843	1.63e-07	0.00011262	7.7554e-09
CREB1	0.886829	0.553152	0.0527713	0.0676478
CREB3	0.453263	0.012987	0.0220213	1.02873e-13
CREB3L1	0.161477	4.31e-31	0.00476506	9.22944e-11
CREB3L2	0.736862	0.389867	0.00858693	0.010559
CREB5	0.117386	7.28e-28	0.011543	7.54853e-13
CREBBP	0.820736	8.26e-08	0.434855	0.0242459
CREBL2	0.189537	1.91e-15	0.00523686	3.31094e-14
CREG1	0.0428798	9.02e-41	4.37601e-06	7.13241e-40
CRELD1	0.470041	7.95e-07	0.133317	7.27281e-12
CREM	0.13872	3.2e-26	0.234363	1.33115e-28
CRIM1	0.189208	3.92e-19	0.0139052	1.61231e-25
CRIP2	0.512072	0.485477	0.558107	0.420743
CRIPT	0.104894	1.65e-17	0.00200026	3.62558e-16
CRISPLD2	0.491856	0.463563	0.11744	0.00739135
CRK	0.527162	0.00105105	0.00393771	2.47599e-08
CRKL	0.466383	1.14e-11	0.027257	6.64294e-17
CRLF3	0.291374	7.9e-19	9.62292e-05	1.16476e-14
CROT	0.0664918	3.67e-26	0.000131869	6.91092e-23
CRTAP	0.0816998	1.18e-22	0.00404684	3.12295e-23
CRTC1	0.947422	2.99e-06	0.748794	0.145007
CRY1	0.674754	0.0115477	0.434367	0.0474143
CRY2	0.146721	1.68e-15	0.016022	2.99364e-08
CRYBB2	0.986374	6.15e-05	0.103209	0.402115
CRYL1	0.231587	7.48e-21	0.00156856	3.60432e-17
CRYZ	0.801044	6.89e-09	0.69551	0.000207411
CRYZL1	0.753155	3.31e-09	0.126002	0.0814645
CS	0.539411	7.13e-25	0.0610066	1.71086e-25
CSAD	0.041964	2.36e-17	0.00117655	7.30035e-17
CSE1L	0.724309	0.00124591	0.690348	0.0401605
CSF1	0.169886	1.39e-15	0.000485188	6.54841e-15
CSF2	0.271072	2.49e-07	0.376077	2.11786e-10
CSF2RB	0.544844	4.5e-09	0.388921	0.348092
CSF3	0.408611	9.46e-24	0.000259824	1.28981e-05
CSGALNACT1	0.990826	0.490165	0.110279	0.810141
CSGALNACT2	0.106822	6.97e-29	2.28501e-06	8.99346e-31
CSK	0.571554	7.23e-05	0.194097	1.75306e-08
CSNK1A1	0.22071	1.75e-25	0.911142	1.36581e-21
CSNK1D	0.651803	3.11e-06	0.231961	0.00271393
CSNK1G1	0.869051	3.28e-08	0.0374996	0.0581436
CSNK1G2	0.495467	1.22e-22	5.71327e-08	9.75777e-28
CSNK1G3	0.499463	0.0427241	0.000104419	7.74261e-23
CSNK2A2	0.266974	1.39e-17	0.398142	6.27835e-13
CSNK2B	0.596013	8.99e-08	0.842168	0.00137839
CSPG4	0.14091	0.00826923	0.0331901	9.20401e-09
CSPG5	0.778481	0.0107346	0.358726	0.556022
CSPP1	0.197925	6.22e-16	0.0434667	2.09131e-11
CSRP1	0.292208	0.00309604	0.142768	2.22484e-10
CSRP2	0.0213877	3.4e-32	0.000275968	9.00661e-36
CST3	0.538686	3.87e-09	0.880841	9.67486e-08
CST6	0.280672	1.37e-21	0.0169845	8.46188e-09
CSTA	0.17521	3.71e-32	0.29362	1.70903e-27
CSTB	0.325027	2.05e-36	0.219959	2.01263e-24
CSTF1	0.767224	0.0456301	0.394557	0.272212
CSTF2	0.960338	0.600868	0.993307	0.34477
CSTF2T	0.0212149	1.34e-24	0.101692	1.02999e-25
CSTF3	0.247546	2.25e-15	0.130885	3.51234e-11
CTAGE5	0.002311	5.6e-30	0.000153763	3.99918e-31
CTBP1	0.774615	1.87e-10	0.00351272	9.63249e-10
CTBP2	0.991641	0.000243938	0.21067	0.57766
CTBS	0.458851	0.00039679	0.127614	2.83734e-09
CTCF	0.695952	1.11e-07	0.697539	9.34591e-09
CTDSP1	0.146197	1.66e-23	0.0151445	5.02384e-24
CTDSP2	0.984281	8.92e-05	0.206848	0.834297
CTDSPL	0.0218139	3.95e-27	0.00417726	1.41439e-29
CTF1	0.690007	6.53e-06	0.0830327	0.206605
CTGF	0.000172738	1.68e-32	5.12307e-07	3.36479e-40
CTH	0.909727	0.768649	0.141123	0.27425
CTNNA1	0.266313	6.07e-25	0.290529	9.6268e-23
CTNNA2	0.0474084	5.5e-08	0.0135229	2.48802e-05
CTNNAL1	0.196566	1.04e-05	0.699918	6.99654e-11
CTNNB1	0.855869	0.310565	0.00968623	0.00647532
CTNNBIP1	0.454146	2.84e-23	0.013223	2.41105e-08
CTNNBL1	0.559401	8.95e-11	0.464107	3.59641e-09
CTNS	0.71251	2.63e-05	0.79093	7.90336e-05
CTPS2	0.455705	8.19e-05	0.000526047	4.11933e-10
CTR9	0.596902	4.75e-10	0.0517205	1.79836e-09
CTSA	0.511938	4.74e-12	0.451071	3.77156e-10
CTSB	0.032138	3.24e-29	7.32194e-06	8.12721e-30
CTSC	0.577679	0.0388129	0.308064	0.0268253
CTSD	0.0124799	1.51e-43	6.76527e-06	3.63723e-44
CTSF	0.390877	5.63e-13	0.0420787	2.28185e-15
CTSK	0.247415	4.38e-12	0.0757606	6.89198e-16
CTSO	0.269712	5.26e-08	0.153415	3.86514e-13
CTSS	0.489127	1.04e-08	0.18278	4.25533e-07
CTSZ	0.886641	0.0191932	0.376564	0.293262
CTTN	0.385365	5.95e-08	0.215515	1.78434e-10
CTTNBP2NL	0.139425	0.000101458	0.176682	4.74976e-07
CUEDC2	0.473623	2.39e-08	0.175102	1.4033e-09
CUL1	0.760943	6.49e-06	0.00195541	0.000180807
CUL2	0.270885	2.79e-20	0.981298	2.42683e-22
CUL3	0.878719	0.00110731	0.587922	0.942187
CUL4B	0.0657406	5.64e-28	0.00290711	8.04962e-26
CUL5	0.596412	0.0552171	0.521072	0.153607
CUL7	0.455482	2.34e-05	0.00117173	9.27823e-06
CUTA	0.322783	3.18e-17	0.0117667	5.08074e-21
CUTC	0.133311	8.56e-16	0.179542	1.33925e-16
CUX1	0.790116	0.108413	0.670516	0.000910749
CUZD1	0.0730016	0.00263388	0.486292	1.8492e-10
CWF19L1	0.929332	0.621672	0.72122	0.999777
CXADR	0.00163192	1.02e-39	5.77657e-05	2.94167e-48
CXCL14	0.652973	0.0358921	0.440781	0.323306
CXCL2	0.661842	6.03e-11	0.0142047	2.45791e-06
CXCL3	0.000219926	3.64e-45	1.67962e-06	9.02046e-39
CXCL5	0.30647	3.95e-12	0.216815	8.73569e-08
CXCR4	0.83936	0.0543763	0.134948	0.410088
CXorf57	0.51311	0.0982802	0.216733	0.00446742
CXXC1	0.504196	1.14e-14	0.000544396	2.3116e-18
CXXC4	0.620747	1.37e-10	0.311713	0.0997901
CYB561	0.807403	0.000191676	0.539044	0.0881593
CYB5A	0.0535988	3e-09	0.0013236	9.69077e-13
CYB5B	0.533725	5.64e-23	0.00658856	1.15606e-18
CYB5R1	0.128993	4.24e-33	4.60271e-05	1.1203e-22
CYB5R2	0.766295	2.16e-09	0.184602	0.012709
CYB5R3	0.375981	5.64e-15	0.000471595	7.46925e-18
CYB5R4	0.886235	0.000100844	0.430466	0.63117
CYBA	0.729536	0.00279704	0.715691	0.00198131
CYBB	0.679201	4.86e-22	0.145271	0.722593
CYBRD1	0.0288457	7.3e-24	5.96067e-05	4.92887e-15
CYC1	0.74014	2.19e-06	0.301919	1.59597e-07
CYCS	0.422919	3.02e-15	0.759277	5.48774e-11
CYFIP1	0.367851	1.3e-13	0.053566	1.28269e-19
CYFIP2	0.46928	1.83e-18	0.0668544	1.02145e-19
CYHR1	0.43563	0.000110061	0.809853	2.98137e-13
CYLD	0.7281	6.73e-08	0.399804	0.0156614
CYP1B1	0.321546	0.100477	0.119575	0.0144635
CYP20A1	0.780208	0.880475	0.93363	0.269538
CYP26B1	0.255379	3.56e-05	0.11591	8.33881e-13
CYP27B1	0.413012	3.98e-07	0.00546695	0.04541
CYP2B6	0.0836016	3.24e-34	0.00217615	1.18952e-16
CYP2E1	0.671429	1.52e-11	0.0239927	0.0383904
CYP2J2	0.296917	2.68e-09	0.0349709	2.65555e-05
CYP2R1	0.677987	2.23e-09	0.239283	0.00483115
CYP2U1	0.0803756	1.74e-07	0.0836528	1.11946e-13
CYP39A1	0.349819	3.22e-24	0.0124172	7.92982e-14
CYP3A5	0.0824688	1.59e-33	0.0153626	1.56984e-26
CYP3A7	0.584762	9.21e-08	0.0278231	0.0320587
CYP4B1	0.0471245	1.03e-26	0.000380148	2.54275e-23
CYP4F11	0.463479	0.0600924	0.188912	1.59069e-07
CYP4F2	0.422654	1.03e-09	0.0172113	0.000732263
CYP51A1	0.613572	9.55e-11	0.492842	0.0756058
CYR61	9.84157e-05	2.48e-36	1.20974e-05	9.46388e-51
DAAM1	0.0113688	8.92e-33	5.414e-08	5.71693e-38
DAB2	0.00176911	6.57e-42	0.000227804	1.68985e-44
DACH1	0.640343	0.000967928	0.578853	0.222839
DAD1	0.541316	8.16e-17	6.14139e-07	1.08461e-19
DAG1	0.208112	2.41e-24	3.27838e-05	3.49866e-21
DAK	0.164956	3.33e-09	0.257277	7.89204e-13
DALRD3	0.986922	0.643197	0.640027	0.936347
DAP	0.0772403	6.7e-22	0.0119572	8.95956e-36
DAP3	0.809264	0.539256	0.7437	0.0890244
DAPK2	0.123227	3.04e-11	0.188821	1.35731e-09
DAPK3	0.248476	1.13e-12	2.70803e-05	5.37815e-21
DAPP1	0.0213338	2.41e-39	3.57776e-07	1.26192e-25
DARS	0.197574	2.42e-30	0.000834449	1.06738e-32
DAXX	0.236667	2.32e-10	0.103316	1.1184e-15
DAZAP1	0.822119	0.0037128	0.106206	0.0181143
DAZAP2	0.266641	6.11e-18	0.337195	6.1404e-21
DBF4	0.244523	6.94e-33	0.00828549	8.13126e-35
DBF4B	0.21877	2.84e-11	0.0133877	0.000126783
DBI	0.91962	0.396762	0.426712	0.182221
DBN1	0.147773	4.06e-29	0.000261131	2.21349e-28
DBNDD1	0.484243	1.63e-07	0.00725349	6.59724e-07
DBP	0.609908	0.00963914	0.710274	0.244593
DBR1	0.912419	0.208556	0.486315	0.741436
DBT	0.0778193	2.34e-27	1.01044e-06	6.37484e-26
DCAKD	0.435247	4.3e-12	0.0795957	2.14603e-10
DCBLD2	0.0581582	1.27e-29	0.0040953	1.41872e-28
DCHS1	0.547529	0.00657109	0.157656	0.523807
DCK	0.344972	8.79e-23	0.00145694	9.16556e-19
DCLK1	0.652236	0.00344369	0.0306188	0.509922
DCLRE1A	0.510011	8.76e-14	0.0746487	2.99364e-09
DCLRE1B	0.00980208	1.04e-35	0.0025843	5.60345e-39
DCLRE1C	0.461128	1.42e-15	0.305072	5.47084e-06
DCN	0.282281	5.49e-27	8.51744e-06	3.81705e-18
DCP1A	0.301123	1.12e-11	0.24759	2.7836e-09
DCP2	0.93722	0.788406	0.688244	0.431284
DCPS	0.526184	4.76e-06	0.187306	9.6385e-05
DCTD	0.876279	0.728148	0.0202312	0.0555041
DCTN1	0.400316	1.68e-05	0.0921855	1.21771e-08
DCTN2	0.810947	2.05e-08	0.818159	0.000738618
DCTN3	0.922037	0.0651855	0.194557	0.492618
DCTN4	0.84868	0.0655804	0.105676	0.00445527
DCTN5	0.277928	5.68e-14	0.736801	7.65044e-13
DCTN6	0.592787	3.72e-06	0.0528557	6.97987e-18
DCUN1D1	0.466751	6.11e-09	0.250967	6.33723e-06
DCUN1D4	0.264102	1.21e-15	0.010619	4.18771e-11
DCXR	0.229851	3.06e-10	0.0534759	1.70686e-25
DDA1	0.871839	1.19e-05	0.0354512	0.184452
DDAH1	0.319536	4.9e-11	0.0299244	3.05178e-06
DDAH2	0.538149	1.4e-21	0.268773	1.81497e-13
DDB1	0.574178	0.00499752	0.166252	7.27021e-06
DDB2	0.959472	0.0596325	0.818394	0.909456
DDHD2	0.859157	0.00110845	0.75869	0.304278
DDIT3	0.245512	1.23e-08	0.476993	5.89111e-07
DDIT4	0.233688	1.14e-22	0.379009	7.38587e-15
DDO	0.132583	2.2e-12	0.0154623	6.03042e-07
DDOST	0.810478	0.337621	0.316817	0.080637
DDR1	0.00427942	2.24e-32	1.77208e-07	4.16038e-32
DDR2	0.00393153	3.1e-36	8.84643e-06	4.42804e-38
DDX1	0.559859	8.15e-13	0.891389	4.84116e-14
DDX10	0.588961	0.00261645	0.000499501	1.06442e-06
DDX17	0.711196	8.45e-08	0.627419	0.000112741
DDX18	0.735472	0.00392267	0.714268	0.000119144
DDX19A	0.51702	2.38e-14	0.0809534	5.28523e-13
DDX21	0.922221	0.00669795	0.761996	0.64652
DDX23	0.752333	0.00922095	0.466043	0.000109025
DDX24	0.821879	0.0230553	0.0725385	0.0606225
DDX25	0.821559	1.49e-06	0.178258	0.192244
DDX27	0.789959	0.608062	0.221796	0.00792349
DDX28	0.798123	0.706565	0.756503	0.0132267
DDX31	0.709276	8.08e-06	0.60481	0.000610116
DDX3X	0.910149	0.165108	0.0340994	0.708876
DDX41	0.642612	2.72e-13	0.638486	3.73254e-11
DDX42	0.523089	2.1e-16	0.714503	8.17017e-11
DDX46	0.907208	2.25e-06	0.387512	0.0198356
DDX49	0.65538	0.985573	0.113723	0.493893
DDX5	0.740138	5.65e-06	0.0397554	3.28833e-06
DDX50	0.880502	2.66e-06	0.534426	0.104202
DDX51	0.701607	0.0164423	0.415267	0.00154287
DDX52	0.719095	0.792293	0.0902536	0.0429058
DDX54	0.642125	1.91e-09	0.0620849	1.02644e-12
DDX58	0.778653	9.9e-10	0.00863513	0.098908
DDX6	0.883379	0.0220929	0.372763	0.173349
DDX60	0.984489	0.734692	0.898427	0.476265
DEAF1	0.729371	0.09713	0.000248794	0.0378862
DECR1	0.550973	2.07e-19	0.00826577	4.59316e-10
DECR2	0.57371	5.09e-11	0.0594447	2.08182e-07
DEDD	0.982058	0.11997	0.392132	0.203662
DEF6	0.079803	5.37e-23	7.39078e-06	1.08444e-23
DEF8	0.819093	2.76e-10	0.182916	9.00566e-08
DEGS1	0.0332401	2.91e-20	0.000390939	2.475e-26
DEK	0.840566	0.521289	0.429405	0.179251
DENND1A	0.0895581	2.07e-16	0.0323178	3.67128e-18
DENND2D	0.000692934	1.79e-26	1.11339e-05	3.37495e-32
DENND3	0.160277	6.5e-09	0.226222	3.16181e-06
DENND4A	0.747912	2.3e-11	0.0412183	2.3732e-06
DENND4C	0.211283	2.03e-19	0.0356093	1.39206e-09
DENR	0.745173	1.45e-10	0.192658	0.00402766
DEPDC5	0.715063	9.54e-05	0.139049	0.577153
DERA	0.0987855	4.23e-36	8.81644e-05	2.5548e-37
DERL1	0.448469	0.00835282	0.177158	1.43589e-07
DERL2	0.375447	0.000832704	0.000849203	9.04448e-06
DES	0.29562	2.27e-06	0.213919	7.6333e-11
DET1	0.382818	1.29e-08	0.348011	4.1114e-11
DEXI	0.730363	4.15e-09	0.600492	2.13427e-08
DFFA	0.36864	0.00217853	0.0674404	2.59073e-05
DFNA5	0.157345	1.86e-26	0.0294007	1.26375e-19
DFNB31	0.639123	0.0259158	0.220248	0.000641813
DGAT1	0.679027	9.21e-06	0.0392389	4.96108e-05
DGCR14	0.742916	2.69e-10	0.213786	0.016173
DGCR2	0.276622	2.51e-19	0.00401239	9.42145e-14
DGCR8	0.878291	0.00118659	0.560871	0.735475
DGKA	0.582684	4.99e-21	0.557603	6.30761e-05
DGKD	0.581152	2.52e-13	0.0705241	0.000621762
DGKE	0.613337	0.0216781	0.399181	9.38155e-06
DGKQ	0.288323	1.29e-10	0.0106175	8.54687e-05
DGKZ	0.931361	0.00108963	0.122379	0.0675182
DHCR24	0.23477	3.33e-18	0.000793078	4.84e-18
DHCR7	0.464118	5.25e-12	0.778765	6.83045e-11
DHDDS	0.400491	0.00279768	0.0833992	1.39258e-13
DHODH	0.989338	0.0277775	0.64824	0.411454
DHPS	0.765567	1.38e-06	0.102416	2.99694e-05
DHRS1	0.000336844	6.42e-32	5.03334e-10	2.0359e-30
DHRS12	0.18091	2.77e-15	0.0043445	5.14549e-05
DHRS2	0.680736	0.726311	0.264448	0.0579264
DHRS3	0.472616	2.71e-05	0.599572	7.96067e-06
DHRS7	0.683582	5.97e-17	0.000574206	2.05351e-10
DHRS7B	0.961404	0.0240733	0.699071	0.343206
DHRS9	0.626923	3.88e-13	0.661442	0.173396
DHTKD1	0.0462544	1.22e-13	0.00113123	2.98967e-16
DHX15	0.707646	1.72e-07	0.000189862	3.02768e-11
DHX16	0.859408	2.14e-05	0.278527	0.00464618
DHX29	0.265762	2.23e-13	0.0757032	8.02672e-14
DHX35	0.943041	0.211257	0.197122	0.235183
DHX38	0.797838	0.0082432	0.0106243	0.00484711
DHX40	0.993196	0.0461589	0.508719	0.19638
DHX57	0.878484	0.000784642	0.718259	0.742044
DHX58	0.633561	0.00776362	0.675378	0.748716
DHX8	0.847233	0.00324475	0.607442	0.000302063
DHX9	0.708988	0.00271449	0.124754	0.0186441
DIABLO	0.852656	0.450791	0.288349	0.247688
DIAPH3	0.0185989	2.35e-27	0.00311033	3.51142e-28
DICER1	0.0682437	1.22e-25	0.000176392	2.58359e-23
DIDO1	0.57956	0.0450539	0.111262	6.45858e-05
DIP2A	0.0684311	6.59e-22	0.000184272	4.91734e-17
DIP2C	0.304867	6.64e-09	0.218774	1.04866e-12
DKC1	0.776692	6.17e-09	0.165661	1.81311e-05
DKK1	0.00941612	3.39e-25	0.041868	2.74347e-30
DKK2	0.28282	0.833909	0.619472	0.000168856
DKK3	0.263849	1.48e-22	0.00288703	5.51355e-20
DLAT	0.127271	9.77e-25	0.00179827	1.29241e-26
DLC1	0.0310784	6.62e-19	0.00621949	4.05073e-08
DLD	0.250375	3.54e-23	0.128009	1.51138e-23
DLG1	0.59791	8.33e-16	0.311118	8.8589e-11
DLG3	0.0281398	4.77e-26	0.000295502	7.52702e-32
DLG4	0.17705	3.2e-22	3.14982e-05	5.06156e-08
DLG5	0.685625	5.84e-11	0.00255087	5.10806e-06
DLGAP4	0.0349589	2.77e-18	2.39213e-06	2.67209e-20
DLGAP5	0.0037313	6.38e-36	0.000154113	1.8832e-33
DLK2	0.0759407	2.39e-34	0.00029054	1.02991e-13
DLL3	0.0645326	3.25e-29	0.00397333	1.18002e-15
DLST	0.599026	1.3e-07	0.0430364	8.76583e-06
DLX2	0.0662859	7.86e-20	0.00338009	8.93798e-17
DLX4	0.38192	0.000229755	0.160927	0.0044939
DMD	0.753341	1.7e-08	0.976068	0.277376
DMPK	0.657813	3.16e-21	0.0380365	0.0263885
DMTF1	0.317566	1.73e-12	0.00229968	6.25497e-11
DMXL1	0.302481	5.79e-25	0.00126514	1.00636e-06
DMXL2	0.758327	0.590717	0.63602	0.000286672
DNA2	0.261284	8.45e-24	0.848491	1.01209e-11
DNAH9	0.183213	5.43e-11	0.112108	2.44682e-08
DNAJA1	0.30468	5.99e-17	0.000326684	3.39572e-19
DNAJA2	0.699098	0.0422354	0.311008	2.12706e-07
DNAJA3	0.590215	5.69e-06	0.00850078	5.41325e-09
DNAJA4	0.414757	2.04e-24	0.06474	4.82347e-11
DNAJB1	0.529793	2.36e-07	0.272493	1.4775e-06
DNAJB12	0.946526	5.18e-07	0.423335	0.973533
DNAJB2	0.269252	5.63e-10	0.00691205	1.00323e-06
DNAJB4	0.0690184	1.15e-17	6.47549e-05	4.64347e-24
DNAJB5	0.23668	3.61e-20	0.00159764	3.64134e-10
DNAJB6	0.443692	1.29e-13	0.161961	2.24061e-17
DNAJB9	0.67607	0.0181875	0.809767	0.101494
DNAJC1	0.329289	6.45e-18	0.0315238	1.44848e-11
DNAJC10	0.917285	0.00850528	0.0309071	0.371304
DNAJC12	0.412766	4.51e-23	0.0747687	4.40305e-08
DNAJC13	0.836879	0.00097994	0.713496	0.00808892
DNAJC15	0.146665	2.55e-10	0.170767	3.43694e-08
DNAJC3	0.546578	5.6e-14	0.966803	5.25241e-05
DNAJC4	0.190547	8.08e-10	0.000579981	1.14876e-10
DNAJC7	0.489656	2.18e-06	0.743167	1.77834e-06
DNAJC8	0.0970538	1.72e-35	4.82888e-07	5.11707e-39
DNAJC9	0.570239	4.97e-15	0.96498	2.76856e-09
DNAL4	0.635231	2.05e-06	0.546788	0.0827208
DNASE1	0.185616	1.22e-16	0.000123372	1.54867e-10
DNASE2	0.431456	1.28e-14	0.0310422	5.10308e-12
DND1	0.994762	0.0691233	0.366142	0.481193
DNM1	0.198076	2.77e-25	0.0283467	9.94117e-12
DNM1L	0.983674	6.56e-06	0.126319	0.550867
DNM3	0.183555	1.85e-15	0.0877001	2.85354e-05
DNMBP	0.525985	0.0580845	0.142149	0.166459
DNMT1	0.57717	1.04e-15	0.292938	1.90606e-10
DNMT3A	0.877069	0.615999	0.0193865	0.000544469
DNMT3B	0.734204	0.0539824	0.11764	0.00632764
DNPEP	0.0453867	1.37e-20	5.39184e-06	1.01756e-23
DNTTIP2	0.356174	3.18e-19	0.00520434	4.59692e-19
DOCK1	0.408396	9.33e-11	0.000443746	3.40833e-07
DOCK3	0.40086	0.111198	0.769769	0.000389529
DOCK4	0.381276	1.84e-05	0.135018	1.31486e-07
DOCK5	0.301232	7.4e-05	0.613999	9.28949e-07
DOCK9	0.524292	1.13e-09	0.0797906	5.76601e-11
DOHH	0.799008	0.219972	0.0192088	0.0372104
DOK1	0.365249	5.66e-13	0.0163521	6.20788e-08
DOK3	0.247611	1.28e-08	0.129128	1.90245e-05
DOK4	0.17123	5.44e-21	0.0374534	1.44198e-20
DOLPP1	0.640678	0.116089	0.990139	4.62082e-10
DONSON	0.396858	5.76e-19	0.537997	4.0127e-13
DOPEY1	0.0330687	1.46e-25	2.85872e-05	3.53362e-28
DOPEY2	0.367381	1.17e-12	0.00172214	3.90752e-12
DOT1L	0.423739	0.0130555	0.0549165	5.16062e-06
DPAGT1	0.874119	0.354948	0.504983	0.963625
DPF1	0.0454308	1.01e-29	5.58178e-06	3.93895e-23
DPF2	0.788689	0.0119451	0.789689	1.84995e-08
DPH2	0.421767	4.67e-12	0.136326	1.26842e-09
DPH5	0.410413	5.79e-07	0.0501967	3.72e-10
DPM1	0.621289	7.29e-06	0.0903527	2.52783e-08
DPM2	0.862231	0.933453	0.154374	0.277148
DPM3	0.600334	5.04e-13	0.0525138	3.94075e-15
DPP3	0.367856	0.000140088	0.00513441	1.5532e-10
DPPA4	0.574034	0.00131333	0.607441	0.0412091
DPT	0.185562	7.54e-10	0.0389158	2.37443e-15
DPY19L1	0.109508	1.61e-33	6.35042e-09	3.11228e-25
DPY19L4	0.767369	1.17e-05	0.221504	0.00025116
DPYD	0.57627	8.9e-06	0.193224	7.41338e-05
DPYSL2	0.0152945	1.63e-24	0.00648776	2.90055e-33
DPYSL3	0.000124942	4.95e-40	7.21935e-07	1.16624e-48
DPYSL4	0.16898	2.84e-11	0.135552	2.03488e-07
DR1	0.457448	0.00304582	0.0159634	4.95651e-08
DRAP1	0.0237496	4.75e-28	0.000208211	6.98333e-38
DRD2	0.481438	0.00501537	0.560398	0.00017678
DRG1	0.894987	0.194843	0.0630585	0.0254841
DRG2	0.77137	0.168288	0.0322377	0.0148117
DRP2	0.608188	2.22e-05	0.407492	0.809561
DSC2	0.00536424	1.48e-39	0.000885932	9.73206e-43
DSC3	0.533496	0.470572	0.0162118	4.01667e-15
DSCAM	0.00529493	1.64e-29	3.77849e-06	5.5755e-25
DSCC1	0.596078	3.61e-10	0.129532	9.39426e-05
DSCR3	0.786211	4.47e-06	0.464992	0.0841146
DSE	0.46641	0.000979339	0.00125448	2.5808e-11
DSG2	0.436872	4.58e-26	0.410711	6.74695e-12
DSG3	0.0459766	1.69e-36	0.000188105	2.3638e-27
DSP	0.000730041	3.77e-39	2.91831e-05	2.12019e-42
DST	0.911446	5.07e-08	0.176228	0.297899
DSTN	0.498867	0.000640996	0.115547	1.27197e-09
DTL	0.0294078	1e-30	0.0377845	1.53278e-29
DTNA	0.961063	0.000163269	0.10613	0.271091
DTNB	0.63445	2.13e-21	0.0506865	2.75226e-05
DTWD1	0.311052	9.41e-09	0.00761607	2.18553e-06
DTX3	0.284861	1.03e-10	0.050645	2.81519e-11
DTX4	0.00747449	3.76e-47	0.00016207	6.04608e-42
DTYMK	0.324326	7.84e-26	4.30565e-07	3.18018e-16
DUOX1	0.17063	6.74e-31	0.000406497	1.8412e-08
DUS1L	0.277107	3.48e-17	0.0119662	6.35461e-23
DUS4L	0.661922	9.35e-07	0.132435	0.00029054
DUSP1	0.822041	0.0188744	0.0260692	0.846641
DUSP10	0.163849	7.63e-09	0.0190459	2.73219e-10
DUSP11	0.625965	5.65e-18	0.854548	1.2811e-07
DUSP12	0.283133	1.17e-17	0.010039	1.2657e-13
DUSP14	0.334534	1.7e-11	0.0596886	3.98295e-18
DUSP22	0.294999	4.4e-18	0.332148	2.42465e-14
DUSP3	0.993966	0.976752	0.12834	0.245632
DUSP4	0.477149	2.77e-21	0.178683	1.06828e-22
DUSP5	0.0428058	5.74e-17	0.0803832	1.81765e-15
DUSP6	0.163334	2.2e-18	0.00149522	2.6074e-13
DUSP7	0.735835	0.000105212	0.511161	0.000299346
DUSP8	0.891818	0.511463	0.275491	0.174422
DUSP9	0.852476	1.38e-07	0.253382	0.428766
DUT	0.539676	2.46e-19	0.189984	6.26456e-15
DVL2	0.148344	3.03e-14	0.0018361	3.4419e-16
DVL3	0.886285	0.0151516	0.737283	0.00567033
DYM	0.90641	3.7e-07	0.158028	0.0513657
DYNC1H1	0.802384	5.49e-19	0.966088	2.74159e-07
DYNC1LI1	0.598672	0.991743	0.658092	1.83218e-05
DYNC1LI2	0.680632	0.0116949	0.197001	0.0182093
DYNC2H1	0.122517	2.43e-20	0.00101097	2.14338e-19
DYNC2LI1	0.527175	2.17e-19	0.00547099	2.26076e-06
DYNLL1	0.462791	2.85e-08	0.0536446	3.81231e-18
DYNLRB1	0.550881	2.3e-09	0.935146	4.31112e-10
DYNLT1	0.861601	6.19e-07	0.691489	0.0310031
DYNLT3	0.689944	3.54e-05	0.258292	8.71702e-05
DYRK1A	0.324982	1.46e-13	0.0519541	4.72877e-08
DYRK1B	0.7159	2.55e-08	0.630095	1.5285e-05
DYRK2	0.848728	0.345809	0.701656	0.153163
DYRK4	0.561507	9.62e-08	0.0950512	5.10047e-14
DYSF	0.758666	0.00345676	0.156216	4.26004e-10
DZIP3	0.628967	0.0889015	0.524503	0.12849
E2F1	0.170284	2.47e-27	0.00101009	5.37045e-17
E2F2	0.520305	1.14e-15	0.0600282	5.91106e-05
E2F3	0.0196266	2.83e-31	1.27504e-08	5.03027e-32
E2F4	0.782011	0.000625446	0.0211223	0.00441855
E2F5	0.320502	1.29e-19	0.00367405	1.20654e-14
E2F8	0.410217	2.28e-20	0.59666	7.24371e-07
E4F1	0.806145	1.26e-05	0.154847	0.00600682
EAF2	0.560076	6.39e-06	0.541	4.16139e-05
EAPP	0.23252	1.92e-20	0.000503511	3.7715e-19
EBAG9	0.115063	3.55e-26	0.0011248	9.40162e-27
EBNA1BP2	0.121947	5.68e-20	0.00410641	8.6227e-27
EBP	0.721516	0.0377098	0.578378	0.453056
ECD	0.483895	1.85e-05	0.758106	3.01407e-13
ECE1	0.454432	0.050864	0.0233697	2.11476e-13
ECH1	0.00255009	5.9e-38	8.60812e-05	7.03318e-36
ECHDC1	0.426004	1.75e-10	0.119265	2.67663e-18
ECHDC2	0.11777	3.33e-27	4.61174e-05	2.89901e-22
ECHS1	0.456358	3.91e-14	0.000230833	4.61751e-28
ECM2	0.211962	1.09e-25	0.0934511	1.52404e-21
ECSIT	0.803255	0.0770807	0.0735275	0.000717256
ECT2	0.0900233	5.61e-22	0.00021929	9.89018e-22
EDA	0.83374	4.16e-10	0.0937451	0.888575
EDC3	0.973999	0.278415	0.156952	0.600867
EDC4	0.913443	0.471377	0.531076	0.225814
EDEM1	0.663316	2.17e-06	0.458578	0.00527369
EDEM2	0.335301	4.99e-10	0.0196274	4.04244e-12
EDEM3	0.699521	0.917917	0.0524051	0.000347411
EDF1	0.392277	9.81e-15	0.460192	2.76153e-12
EDIL3	8.93274e-05	3.98e-42	8.29828e-07	7.59974e-45
EDN1	0.339691	0.934414	0.617375	0.448219
EDN2	0.202948	4.98e-23	0.00690664	6.22582e-15
EDNRB	0.0463024	1.77e-14	0.035336	5.08893e-10
EEA1	0.863797	0.0595911	0.0781066	0.0143781
EED	0.999095	0.565648	0.60451	0.689
EEF1A1	0.485571	2.1e-31	0.758559	1.60976e-26
EEF1B2	0.932176	0.00292637	0.315255	0.338127
EEF1D	0.530481	1.49e-17	0.582125	1.57438e-15
EEF1E1	0.561885	1.04e-11	0.429039	2.70242e-07
EEF1G	0.664858	3.97e-22	0.1773	6.8738e-17
EEF2	0.472768	6.17e-27	0.731411	1.42668e-17
EFCAB2	0.952914	0.173615	0.836749	0.836267
EFCAB6	0.171792	5.14e-25	0.0515138	8.64569e-09
EFEMP2	0.142725	1.32e-20	0.00445953	4.10851e-27
EFHC1	0.463641	0.0108809	0.0786849	1.13173e-05
EFHD2	0.802095	0.000993617	0.640464	0.00685009
EFNA1	0.00638608	7.02e-38	0.00541187	1.2687e-33
EFNA3	0.0674964	2.17e-22	0.000907886	2.37975e-16
EFNA4	0.633285	0.177456	0.00452757	0.0474996
EFNA5	0.22796	3.66e-15	0.00816633	1.22032e-13
EFNB1	0.724472	4.52e-14	0.0972062	0.00336922
EFNB2	0.973813	0.0148646	0.128593	0.000819272
EFNB3	0.0206836	1.74e-23	0.00272465	8.14621e-27
EFR3A	0.195273	8.93e-16	0.138946	3.21367e-17
EFS	0.217982	1.48e-19	0.0127439	2.67246e-06
EFTUD1	0.815502	4.51e-07	0.191876	0.0107588
EGFL7	0.999381	0.00811965	0.273833	0.29888
EGFR	0.734721	0.284646	0.215308	0.0581595
EGLN1	0.401791	0.718636	0.100201	0.000153356
EGLN2	0.935259	0.0783439	0.0645444	0.550013
EGR1	0.927477	0.0169121	0.18005	0.235185
EHBP1	0.583023	9.39e-10	0.532632	0.00143907
EHD1	0.354415	2e-11	0.350386	6.72698e-15
EHD2	0.392414	1.28e-07	0.00026507	6.41458e-11
EHD3	0.00209005	6.59e-32	1.31858e-08	8.90109e-17
EHD4	0.49945	0.00119548	0.830319	0.015951
EHF	0.00341663	1.28e-31	0.000263189	1.80821e-28
EHHADH	0.307798	4.44e-13	0.00274877	6.73694e-09
EHMT1	0.724979	0.134507	0.790965	0.012513
EHMT2	0.58848	0.000101417	0.853178	1.72989e-06
EI24	0.401204	1.49e-10	0.0234488	1.70492e-11
EIF1	0.820357	1.04e-05	0.000635465	9.12875e-05
EIF1AX	0.480065	7.21e-09	0.511523	2.32505e-12
EIF1B	0.821717	5.27e-07	0.866453	0.151835
EIF2AK1	0.372012	3.31e-19	0.0198179	1.01645e-23
EIF2AK2	0.797203	0.000317924	0.590604	1.05272e-05
EIF2AK3	0.116466	1.13e-15	0.0684891	1.2667e-10
EIF2B1	0.493386	7.68e-05	0.619954	4.74405e-09
EIF2B2	0.608931	3.19e-06	0.237206	2.04325e-06
EIF2B4	0.781029	1.69e-08	0.768002	0.000982558
EIF2B5	0.773501	0.131353	0.482664	0.0209756
EIF2S1	0.412005	5.94e-09	0.061502	9.94508e-15
EIF2S2	0.604117	0.00259752	0.0113177	4.39052e-10
EIF2S3	0.189784	1.01e-15	0.0154642	3.77103e-14
EIF3A	0.666816	5.51e-06	0.162546	9.65669e-11
EIF3B	0.997222	0.001058	0.281634	0.377846
EIF3D	0.849848	2.07e-07	0.172053	0.000208231
EIF3E	0.829497	1.87e-06	0.52557	0.031571
EIF3F	0.598892	6.02e-14	0.934124	1.26277e-07
EIF3G	0.852605	0.299554	0.49592	0.0238143
EIF3H	0.879216	1.03e-05	0.414469	0.0919331
EIF3I	0.298412	5.72e-12	0.000197182	3.00872e-23
EIF3J	0.827386	0.65603	0.884593	0.0650794
EIF3K	0.511275	8.74e-25	0.952188	1.39503e-19
EIF3M	0.687027	3.15e-11	0.0245463	1.13621e-07
EIF4A1	0.507065	1.7e-12	0.00065394	2.61748e-27
EIF4A2	0.471552	9.38e-13	0.825522	1.22941e-08
EIF4B	0.14627	3.09e-25	0.0402524	4.87616e-23
EIF4E	0.864311	0.802953	0.703183	0.00157007
EIF4E2	0.0868563	2e-18	3.29199e-06	3.42808e-19
EIF4EBP1	0.489398	6.73e-05	0.00581184	8.46364e-10
EIF4EBP2	0.885303	0.347483	0.059494	0.0202899
EIF4ENIF1	0.667312	1.25e-08	0.926621	0.00466066
EIF4G1	0.787856	1.36e-06	0.0548861	0.0077426
EIF4G2	0.731436	6.52e-13	0.464375	1.83892e-10
EIF4G3	0.770661	0.175068	0.000542054	0.00193056
EIF4H	0.974889	1.7e-06	0.388712	0.0292929
EIF5	0.734922	0.0362831	0.806484	0.00181377
EIF5A	0.44484	3.2e-07	0.021122	2.24388e-13
EIF5B	0.845696	0.180636	0.930856	0.359141
EIF6	0.748297	0.000123257	0.265673	8.24888e-07
ELAC1	0.198006	1.03e-19	0.049464	1.18052e-10
ELAC2	0.825431	0.254809	0.357735	0.0935802
ELAVL1	0.587528	1.79e-08	0.0303864	9.48197e-06
ELAVL2	0.0395266	7.41e-26	0.0437835	3.61682e-22
ELF1	0.0521403	7.41e-38	0.0453032	8.91659e-34
ELF2	0.569789	1.63e-06	0.154001	0.0204149
ELF3	3.04089e-05	8.2e-41	2.91251e-08	1.51268e-42
ELF4	0.360274	0.554412	0.443027	1.5873e-06
ELK1	0.615275	4.22e-05	0.495565	3.23883e-05
ELK3	0.00848018	7e-38	0.000254295	1.12783e-46
ELK4	0.509305	0.345933	0.269084	0.000168694
ELL	0.595347	0.0237821	0.254834	3.67907e-06
ELL2	0.353331	1.12e-16	0.231696	2.3061e-17
ELMO3	0.00119529	1.46e-28	3.21244e-06	1.45528e-34
ELOVL1	0.955786	3.42e-09	0.992879	0.384035
ELOVL4	0.405096	5.64e-14	0.00252349	2.33547e-15
ELOVL5	0.900337	0.00235548	0.0135622	0.427958
ELOVL6	0.949596	1.76e-05	0.984076	0.24503
ELP3	0.740538	0.000248209	0.68012	0.0101552
ELP4	0.749272	0.111241	0.620149	0.000397529
EMD	0.186513	1.19e-13	0.528997	6.1636e-13
EMG1	0.515465	4.08e-12	0.0156432	1.98766e-13
EML1	0.0124138	8.43e-41	6.32184e-06	7.62662e-46
EML3	0.559861	3.41e-07	0.47306	1.64345e-05
EML4	0.434909	1.14e-22	0.00112133	2.76099e-26
EMP1	0.0277196	5.33e-23	0.000525628	4.99556e-33
EMP2	0.0671435	2.72e-24	3.40359e-05	5.50759e-29
EMP3	7.4893e-06	1.08e-50	7.23455e-09	5.82661e-53
ENAH	0.468981	0.000168941	0.00515749	4.75578e-09
ENC1	0.14564	4.38e-15	0.0316109	3.0687e-17
ENG	0.294222	5.28e-06	0.000546473	1.06199e-08
ENO1	0.570861	2.44e-09	0.000115694	2.2941e-13
ENO2	0.00625331	2.01e-40	1.39117e-05	1.41889e-32
ENO3	0.27846	3.21e-14	0.00689441	1.74276e-09
ENOPH1	0.418959	1.18e-07	0.222201	1.17031e-11
ENOSF1	0.142272	4.59e-10	0.0251818	5.6356e-10
ENOX1	0.0118113	5.4e-25	0.000833788	1.56159e-11
ENOX2	0.892609	0.0224358	0.985592	0.409206
ENPP1	0.441817	1.82e-18	0.529705	1.94678e-12
ENPP2	0.445617	6.2e-06	0.0904784	0.00111089
ENSA	0.540179	0.0235092	0.646448	0.0840247
ENTPD2	0.0639727	1.76e-39	0.000132778	1.85624e-21
ENTPD3	0.42236	9.28e-17	0.00624199	2.42733e-05
ENTPD4	0.447711	0.00735357	0.00799543	7.8635e-07
ENTPD5	0.00711311	8.19e-28	8.20539e-06	8.58102e-33
ENTPD6	0.142946	2.89e-29	0.0762691	6.13449e-21
ENTPD7	0.208778	1.55e-10	0.000679914	1.27457e-16
ENY2	0.352894	1.93e-19	0.00150649	4.77411e-18
EP300	0.968879	0.203512	0.685018	0.365458
EP400	0.897512	0.00130802	0.114991	0.778507
EPAS1	0.601504	1.2e-13	0.450995	5.34147e-07
EPB41	0.705386	2.9e-17	0.0093598	0.00841645
EPB41L1	0.112769	7.37e-22	0.0945657	1.09522e-10
EPB41L2	0.154264	4.65e-17	0.00865531	1.85983e-17
EPB41L3	0.00233108	1.47e-40	4.58521e-05	2.37348e-43
EPB41L4A	0.0299855	1.64e-39	0.012859	3.7202e-36
EPB41L4B	5.39499e-05	8.94e-37	1.89441e-09	2.32009e-41
EPB41L5	0.471823	0.00186624	0.0884872	0.0964996
EPC1	0.531982	8.92e-05	0.630346	3.31863e-09
EPHA1	8.29991e-05	2.11e-30	1.37599e-09	2.15484e-26
EPHA2	0.01838	1.63e-27	0.000520071	2.7205e-33
EPHA3	0.567453	3.1e-05	0.280928	0.0519525
EPHA4	0.277475	2.4e-05	0.248243	1.19536e-08
EPHB2	0.215341	2.99e-23	0.0574906	2.29702e-13
EPHB3	0.127012	5.7e-28	0.000722893	1.26388e-27
EPHB4	0.243305	4.77e-24	0.000204214	1.58173e-23
EPHX1	0.959056	0.663785	0.951253	0.0846958
EPHX2	0.0735154	4.04e-30	4.32388e-05	1.13937e-28
EPM2A	0.539171	0.000135259	0.117384	0.264797
EPM2AIP1	0.961688	0.046522	0.240341	0.794855
EPN1	0.962991	0.129504	0.870784	0.634781
EPN2	0.600691	1.05e-05	0.243459	7.72221e-08
EPN3	0.00208133	3.14e-22	1.3864e-06	5.92135e-26
EPO	0.561517	1.4e-14	0.592178	0.0235217
EPOR	0.193436	6.7e-23	0.00657085	8.67527e-14
EPRS	0.480845	3.8e-15	0.47828	1.66094e-12
EPS15	0.874106	9.85e-09	0.966181	0.0202261
EPS15L1	0.831711	0.313168	0.3848	0.191208
EPS8	0.591262	0.18993	0.317599	0.000157558
EPS8L1	0.00651512	4.54e-26	6.05044e-05	3.1851e-24
EPS8L2	0.000150559	3.98e-42	4.26879e-11	6.54448e-53
ERAL1	0.243619	5.13e-13	0.0569947	1.76009e-23
ERAP2	0.343816	3.92e-19	0.11776	1.59786e-14
ERBB2	0.0287576	5.41e-21	0.00168408	3.45027e-18
ERBB2IP	0.90989	0.951087	0.136687	0.00649652
ERBB3	0.000204875	1.1e-37	3.66619e-08	5.9955e-35
ERC1	0.710321	0.134607	0.185431	0.0751316
ERCC1	0.0854011	7.3e-20	2.811e-05	4.35459e-30
ERCC2	0.103101	1.55e-13	0.00241282	1.41544e-16
ERCC3	0.237664	3.81e-18	0.0206822	3.47024e-13
ERCC4	0.791127	0.885818	0.954855	0.779331
ERCC5	0.796411	0.0918154	0.291723	0.335485
ERCC8	0.602062	0.119066	0.185286	0.0884647
EREG	0.72498	0.940505	0.0477006	0.00125145
ERF	0.94924	0.276069	0.186368	0.954977
ERG	0.641816	5.57e-06	0.480844	0.574312
ERGIC2	0.181986	3.09e-15	0.0170606	3.85038e-21
ERGIC3	0.909575	9.95e-06	0.153979	0.0663233
ERH	0.655778	0.00205602	0.106894	1.11013e-09
ERLIN1	0.972742	4.53e-07	0.777428	0.0869421
ERLIN2	0.622174	4.34e-06	0.276117	0.39475
ERMAP	0.581826	0.00254688	0.793006	0.00130448
ERMP1	9.16483e-05	7.98e-43	5.09419e-07	6.39061e-56
ERO1L	0.982061	0.000361592	0.618891	0.850745
ERO1LB	0.966912	0.940628	0.958454	0.256543
ERP29	0.419043	2.24e-11	0.26767	2.37808e-13
ESD	0.730048	1.41e-17	0.329589	0.000878617
ESF1	0.735905	1.35e-08	0.0103491	0.0419941
ESPL1	0.0947775	7.38e-39	0.00601875	2.52518e-36
ESR1	0.0590123	1.03e-16	0.00175754	2.2323e-19
ESR2	0.935743	0.939192	0.546653	0.443538
ESRRA	0.134971	2.44e-20	3.5243e-05	1.26233e-22
ETF1	0.926275	0.0312438	0.0344214	0.0524445
ETFA	0.0583182	6.89e-33	0.00665345	1.06247e-35
ETFB	0.696469	0.000604645	0.111497	5.93259e-11
ETFDH	0.855188	1.71e-05	0.0260474	0.00195522
ETHE1	0.15191	2.87e-31	0.000323881	4.3025e-32
ETNK1	0.309494	7.23e-15	0.483757	3.90372e-11
ETNK2	0.0203031	5.8e-23	9.60397e-06	2.33718e-27
[truncated: 5,277 more rows]

## Sheet: absolute_fold_change
	Quantile	SVA	MCtr	Q-SVA	average
A2M	0.872595	0.890913	0.953424	0.938205	0.913183
A4GALT	1.18907	1.35648	1.0826	1.10401	1.17833
AAAS	1.00693	0.973689	0.972489	1.01337	0.991445
AACS	1.24686	1.16971	1.07251	1.18114	1.16587
AAK1	0.996913	1.11176	0.990617	0.981167	1.01878
AAMP	1.06558	1.02331	1.0087	1.04997	1.03665
AARS	1.25816	1.20592	1.02897	1.19114	1.16776
AASS	0.696423	0.727917	0.854169	0.750868	0.755119
AATF	1.04043	0.981493	0.955978	1.01061	0.996627
ABAT	1.7821	1.61554	1.23998	1.57901	1.54086
ABCA1	1.12914	1.11081	1.08416	1.14858	1.11792
ABCA12	3.50867	3.73732	1.52809	2.59485	2.68529
ABCA2	1.3633	1.3902	1.0981	1.2996	1.28242
ABCA5	1.12057	1.17916	1.09008	1.06098	1.11184
ABCA7	1.0771	1.05172	1.04104	1.0497	1.05481
ABCB6	1.19308	1.17466	1.06434	1.15689	1.14614
ABCB7	1.16568	1.10029	1.07093	1.13624	1.11771
ABCB8	1.04072	1.09556	1.02091	1.03364	1.04732
ABCB9	1.15984	1.07681	1.05054	1.11428	1.0996
ABCC10	1.08913	1.06042	1.03651	1.05261	1.05949
ABCC2	2.42758	1.78714	1.30585	1.94852	1.82277
ABCC4	0.683295	0.728849	0.839508	0.784035	0.756661
ABCC5	1.1828	1.08775	1.06299	1.13633	1.11652
ABCC6	1.33207	1.31763	1.09163	1.27343	1.24981
ABCC9	0.879604	0.91334	0.936051	0.893268	0.905316
ABCD1	0.92731	0.912327	0.973659	0.939336	0.937887
ABCD3	1.16307	1.10654	1.04326	1.14554	1.11364
ABCE1	0.94353	0.975411	0.989702	0.941638	0.96235
ABCF1	0.964376	0.951603	0.97391	0.972741	0.965616
ABCF2	0.88459	0.871555	0.970441	0.910219	0.908423
ABCF3	1.08289	0.981052	1.02219	1.05244	1.03395
ABCG1	1.30624	1.1837	1.0645	1.16717	1.1773
ABCG2	1.72502	1.72186	1.18626	1.70108	1.56467
ABHD10	0.917838	0.9366	1.00433	0.953904	0.952631
ABHD11	1.32369	1.12999	1.02796	1.22792	1.1722
ABHD14A	0.797185	0.82649	0.979288	0.880249	0.868117
ABHD2	1.22072	1.13754	1.04591	1.17169	1.14215
ABHD3	1.02381	0.959186	1.06411	1.00956	1.01347
ABHD4	0.975574	1.05579	1.04591	1.0157	1.02276
ABHD5	1.2871	1.35931	1.15305	1.245	1.25889
ABHD6	1.13849	1.0974	1.0937	1.14387	1.11813
ABI1	1.22888	1.20492	1.042	1.14595	1.15312
ABI2	0.804711	0.861002	0.964387	0.859419	0.870513
ABL1	0.86267	0.967656	0.943957	0.938031	0.927222
ABL2	0.689288	0.822981	0.92903	0.754016	0.793963
ABLIM1	1.63278	1.51608	1.15907	1.55884	1.45426
ABLIM2	0.911392	0.905345	0.9766	0.951194	0.935678
ABLIM3	0.885275	1.03813	0.980065	0.930599	0.956835
ABR	0.680863	0.790628	0.899572	0.775711	0.782874
ABT1	1.05437	1.00328	1.0077	1.01787	1.02061
ABTB2	0.924264	0.986237	0.958009	0.965422	0.958222
ACAA1	1.37856	1.28875	1.16368	1.29606	1.27942
ACAA2	0.990208	1.04533	1.00812	1.02207	1.01623
ACACA	1.26072	1.15696	1.04747	1.20227	1.16418
ACACB	1.14953	1.31631	1.16751	1.09818	1.18019
ACAD10	1.23053	1.18433	1.06935	1.17528	1.16334
ACAD8	1.13081	1.09259	1.08233	1.14689	1.11284
ACADM	1.1329	1.14217	1.03447	1.12907	1.10877
ACADS	1.18856	1.14295	1.06749	1.14204	1.13442
ACADSB	1.40056	1.26537	1.18454	1.29864	1.28496
ACADVL	1.15584	1.1267	1.02138	1.13318	1.10802
ACAT1	1.45188	1.31731	1.0539	1.34182	1.28241
ACBD3	0.886444	0.932798	0.948367	0.90541	0.917942
ACBD4	1.20832	1.18337	1.07245	1.13472	1.14853
ACD	0.887703	0.923029	0.969728	0.90543	0.920973
ACIN1	0.994927	0.962332	0.998254	0.996607	0.987917
ACLY	0.902163	0.905281	0.953776	0.908473	0.917185
ACO2	1.1984	1.21318	1.01912	1.15686	1.14422
ACOT7	0.98953	0.926591	0.990893	0.975753	0.970333
ACOX1	1.05508	1.01639	1.06183	1.05394	1.04666
ACOX3	0.89854	0.978624	0.988369	0.938565	0.950352
ACP1	1.05155	1.0117	0.991463	1.02977	1.02088
ACP2	1.05952	1.041	1.01157	1.05105	1.04063
ACP5	1.47798	1.48559	1.12291	1.36914	1.35547
ACP6	1.27353	1.26353	1.16589	1.24007	1.23502
ACPP	1.28925	1.28522	1.05408	1.22166	1.2086
ACSF2	2.25823	1.89765	1.36722	1.92164	1.83178
ACSL1	1.57839	1.34972	1.10897	1.38893	1.34591
ACSL3	0.896388	1.00616	0.942136	0.922665	0.940979
ACSL4	0.923524	0.868739	0.923593	0.976191	0.922228
ACSL5	1.59179	1.40507	1.12116	1.58284	1.41147
ACSL6	0.919479	0.97677	1.00544	0.905025	0.950796
ACSM1	0.991517	1.16349	1.0256	0.95016	1.0297
ACSM5	1.01367	1.09672	1.03677	1.03406	1.04485
ACTB	0.873395	0.961271	0.933098	0.914141	0.919918
ACTG1	0.867	0.961217	0.93967	0.92984	0.923753
ACTG2	0.585527	0.714058	0.790236	0.70361	0.694372
ACTL6A	0.831803	0.837425	0.963979	0.871335	0.87459
ACTN1	0.849246	0.845529	0.914923	0.875417	0.870844
ACTN4	0.862816	0.921011	0.925041	0.918788	0.906546
ACTR10	0.978991	0.997492	0.997645	0.992422	0.991608
ACTR1A	0.790854	0.839684	0.929935	0.843691	0.849595
ACTR1B	1.07803	1.08125	1.00476	1.07055	1.05817
ACTR2	0.921722	0.980362	0.937498	0.92594	0.941098
ACTR3	0.870127	0.958667	0.929051	0.912061	0.916914
ACTR3B	1.31764	1.08674	1.0995	1.19274	1.17062
ACTR5	0.937113	0.922595	0.981597	0.957215	0.949372
ACTR6	1.19743	1.12022	1.06975	1.12371	1.12687
ACTR8	0.93623	0.94722	1.00394	0.953447	0.959863
ACVR1	0.832399	0.881513	0.95147	0.850576	0.877844
ACVR1B	1.20473	1.16277	1.05713	1.17387	1.14824
ACVR2B	1.15978	1.17924	1.05673	1.14587	1.13441
ACYP1	0.87854	0.881277	0.969537	0.88973	0.904012
ACYP2	1.149	1.12653	1.04086	1.10891	1.10557
ADA	0.837585	0.803187	0.903803	0.880245	0.855324
ADAM10	1.23467	1.21754	1.0265	1.21213	1.16946
ADAM12	0.471108	0.560874	0.714355	0.58499	0.57645
ADAM15	1.30673	1.179	1.06308	1.20923	1.1863
ADAM19	0.483475	0.555744	0.802883	0.595308	0.598633
ADAM20	1.1558	1.19573	1.06586	1.10356	1.12915
ADAM22	0.889058	1.03251	1.02704	0.908798	0.9621
ADAM23	0.5507	0.549731	0.772437	0.618957	0.616804
ADAM8	1.3614	1.43519	1.18197	1.24994	1.30346
ADAM9	0.763068	0.928082	0.875085	0.830217	0.846931
ADAMTS1	0.47295	0.559463	0.76737	0.578277	0.585371
ADAMTS3	0.505568	0.598967	0.831911	0.633071	0.631943
ADAMTS6	0.561135	0.792997	0.904734	0.690794	0.726193
ADAMTSL4	1.21109	1.21616	1.04276	1.23259	1.17299
ADAR	1.12691	1.09312	1.02799	1.10498	1.08762
ADARB1	0.815511	0.925139	0.956363	0.862194	0.888109
ADAT1	0.990932	1.02211	1.01076	1.00123	1.00619
ADCK2	1.40804	1.30434	1.1397	1.30401	1.28534
ADCK4	0.855766	0.945001	0.974121	0.837969	0.901378
ADCY1	0.986523	1.1247	1.00263	0.993505	1.02533
ADCY3	0.750858	0.807161	0.931435	0.812323	0.822905
ADCY6	1.22957	1.17296	1.08366	1.14953	1.15774
ADCY7	0.984375	0.90737	0.921247	0.979321	0.947461
ADCY9	1.1459	1.17128	1.06361	1.11109	1.12224
ADD1	0.918151	0.964899	0.954715	0.932647	0.942425
ADD2	0.697747	0.723659	0.815293	0.736794	0.742118
ADD3	1.10549	1.0507	1.04109	1.10074	1.07411
ADH5	0.98164	1.01932	0.998607	0.986153	0.996323
ADHFE1	1.19803	1.28436	1.11735	1.12294	1.17876
ADI1	0.957113	1.04345	1.03665	0.979867	1.00359
ADIPOR1	1.07794	1.08681	1.01574	1.05168	1.05768
ADIPOR2	1.04685	1.00665	0.984368	1.02988	1.01666
ADK	1.00701	1.02601	1.0786	0.978312	1.02183
ADM	0.90671	0.880412	0.895676	0.935867	0.90444
ADM2	1.06234	1.05189	1.00028	1.03762	1.03776
ADNP	0.910173	0.902558	0.983868	0.929498	0.930992
ADNP2	1.05632	1.01802	1.03121	1.04335	1.03713
ADO	0.791716	0.836564	0.968752	0.826244	0.853292
ADORA2B	0.720957	0.803846	0.849134	0.819435	0.79688
ADPGK	0.979119	0.969194	0.970409	0.992851	0.977848
ADRA1D	0.720157	0.797135	0.891146	0.762857	0.790383
ADRBK1	1.05033	1.07597	1.01037	1.0522	1.04695
ADRBK2	1.41739	1.52154	1.14621	1.39445	1.36258
ADRM1	0.914584	0.938575	0.960141	0.928258	0.935242
ADSL	0.864992	0.932946	0.949394	0.916547	0.915414
ADSS	1.08223	1.07278	1.01043	1.0796	1.06084
AES	1.15487	1.14702	1.03175	1.1325	1.1154
AFAP1	0.603941	0.721062	0.908086	0.693087	0.723553
AFF1	1.09137	1.07446	1.0268	1.04371	1.05878
AFF3	0.930296	1.09734	0.997493	0.90254	0.979117
AFF4	1.0136	1.12414	0.977439	1.01947	1.03226
AFG3L2	1.00478	0.972288	1.0154	1.00285	0.9987
AFP	1.28504	1.22445	1.09678	1.13596	1.18327
AFTPH	1.24721	1.18187	1.05794	1.1648	1.16093
AGA	1.05129	1.07789	1.03576	1.0595	1.056
AGBL5	0.93431	0.946415	0.969276	0.978458	0.956953
AGGF1	1.06088	1.05245	1.01604	1.05963	1.04708
AGK	0.893009	0.944327	0.969292	0.944582	0.937385
AGL	1.12831	1.10073	1.07973	1.06174	1.09235
AGPAT2	1.10309	1.11624	1.01635	1.09853	1.08282
AGPAT3	1.27416	1.26271	1.13173	1.22249	1.22146
AGPAT5	0.924004	1.01708	0.917377	0.937802	0.948249
AGPS	0.8999	0.879542	0.945099	0.95064	0.918303
AGR2	3.3365	2.9284	1.63363	2.72517	2.56813
AGT	1.68536	1.39047	1.18059	1.49029	1.42497
AHCY	1.12416	1.07113	1.03949	1.11326	1.08648
AHCYL1	0.963297	0.971951	0.989219	0.99996	0.981002
AHCYL2	1.3258	1.20897	1.0952	1.21468	1.2084
AHDC1	0.949197	1.08136	0.978249	0.995494	0.999893
AHI1	0.775213	0.812578	0.90575	0.806997	0.823743
AHNAK	1.26821	1.24517	1.01823	1.18667	1.1753
AHNAK2	1.05358	1.11772	0.936596	1.04371	1.03582
AHR	1.09517	1.26326	1.00416	1.13319	1.12013
AHSA1	0.988188	0.971816	0.995611	1.00434	0.989916
AHSG	2.19334	1.98199	1.40837	1.8891	1.84415
AIDA	0.764466	0.868574	0.947767	0.818254	0.847108
AIFM1	1.17042	1.08261	1.03981	1.11751	1.10155
AIM1	1.55657	1.36991	1.08885	1.33026	1.32569
AIP	0.864926	0.853655	0.965513	0.891632	0.892897
AK1	1.11394	1.14739	1.02664	1.1282	1.10305
AK2	0.948032	0.998626	0.968121	0.961524	0.9689
AKAP1	1.51018	1.29114	1.13227	1.3821	1.32167
AKAP10	1.02029	1.04186	0.997738	1.02461	1.021
AKAP11	0.92521	0.954992	0.96916	0.939427	0.947054
AKAP12	0.369021	0.429239	0.728316	0.484462	0.48622
AKAP13	0.900285	1.03341	0.978734	0.941491	0.962241
AKAP4	1.02251	1.07303	0.990224	1.05761	1.03534
AKAP6	1.26379	1.33466	1.10847	1.17264	1.21684
AKAP7	0.954017	0.995506	1.01909	0.94154	0.977041
AKAP8	0.906993	0.907396	0.973508	0.922733	0.927266
AKAP8L	1.14892	1.12294	1.01303	1.12625	1.10148
AKR1A1	1.11276	1.06778	0.983176	1.06019	1.05493
AKR1B1	0.638821	0.621868	0.713567	0.679221	0.662416
AKR1C1	1.58191	1.3083	1.00754	1.35186	1.29575
AKR1C3	1.88028	1.48049	1.12731	1.71566	1.52327
AKR7A2	1.03317	1.03565	1.0283	1.06145	1.03956
AKR7A3	1.17508	1.0292	1.055	1.13958	1.0981
AKT1	1.05199	1.00596	1.00517	1.04079	1.02577
AKT2	0.965092	1.00023	0.985645	0.957986	0.977095
AKT3	0.4618	0.511196	0.720383	0.538346	0.550069
AKTIP	1.56997	1.44552	1.19162	1.3903	1.39249
ALAD	1.0741	1.06436	1.05814	1.09033	1.07166
ALAS1	1.01064	0.922807	0.971364	0.98438	0.971768
ALB	1.53654	1.47537	1.19932	1.39179	1.39472
ALCAM	0.945324	1.10809	1.01023	1.036	1.02326
ALDH18A1	0.990499	1.00946	1.00332	1.02822	1.00778
ALDH1A1	1.46768	1.18598	1.05996	1.41046	1.2701
ALDH1A3	1.17515	1.16093	1.12166	1.21335	1.16731
ALDH1B1	0.78769	0.875484	0.924814	0.853744	0.859007
ALDH1L1	1.03905	1.02565	0.995468	1.03323	1.02321
ALDH2	1.15866	1.09896	1.15212	1.14963	1.13959
ALDH3A1	1.23825	1.09548	1.02148	1.28778	1.15577
ALDH3A2	1.76142	1.59504	1.19897	1.63428	1.53177
ALDH3B2	1.5361	1.53097	1.16412	1.34207	1.38449
ALDH4A1	1.8009	1.66359	1.26523	1.67373	1.58707
ALDH5A1	1.45902	1.39684	1.24379	1.36586	1.36408
ALDH7A1	1.03111	1.02134	1.00656	1.02735	1.02155
ALDH9A1	1.05097	1.05162	1.02511	1.0741	1.05031
ALDOA	0.977493	0.987501	0.974599	0.950631	0.972461
ALDOC	1.10284	1.06364	1.05621	1.04597	1.06695
ALG12	1.17315	1.12511	1.00866	1.14984	1.11233
ALG13	0.895572	0.942665	1.00056	0.914123	0.937402
ALG5	1.13884	1.1678	1.01843	1.09281	1.103
ALG6	0.995979	1.01194	1.01576	1.04273	1.01646
ALG8	0.971638	0.952852	1.02541	0.999531	0.986975
ALKBH1	1.17702	1.19534	1.03785	1.1673	1.14261
ALKBH4	0.931783	0.889719	0.979038	0.971767	0.942394
ALMS1	0.853843	0.894654	0.979738	0.878526	0.900481
ALOX12B	1.52954	1.68514	1.19836	1.47022	1.4598
ALOX15B	2.26025	2.3897	1.34061	1.8258	1.90684
ALOX5AP	0.846884	0.818171	0.885082	0.854538	0.850836
ALOXE3	1.3173	1.35804	1.12782	1.21507	1.25129
ALPK1	0.971295	0.977094	0.961107	1.01012	0.979734
ALS2CL	1.64167	1.60049	1.16253	1.43868	1.44786
AMBRA1	1.0761	1.08423	1.00422	1.05751	1.05505
AMD1	1.03593	0.980773	0.976438	1.00267	0.998679
AMFR	1.02645	1.07281	1.01346	1.02803	1.03495
AMIGO2	0.637886	0.774154	0.806651	0.672994	0.71956
AMMECR1	1.04334	1.14733	0.982705	1.03094	1.0494
AMOTL2	0.817737	0.851497	0.931635	0.85458	0.862877
AMPD2	0.730579	0.737118	0.896987	0.814729	0.792047
AMPD3	1.14447	1.12459	1.04947	1.05545	1.0927
AMZ2	1.06315	1.03055	1.00084	1.04078	1.03359
ANAPC1	1.08704	1.06269	1.01841	1.0684	1.05883
ANAPC10	0.900822	0.965356	0.983213	0.915231	0.940538
ANGEL1	1.32324	1.15708	1.12269	1.20754	1.2003
ANGEL2	1.00517	0.989501	0.99436	0.992095	0.995263
ANGPT1	0.540065	0.694161	0.811851	0.64222	0.664916
ANGPTL2	0.808424	0.933383	0.929734	0.850642	0.878924
ANGPTL4	1.26958	1.41064	1.00462	1.16871	1.20419
ANK2	0.811925	0.954141	0.928792	0.85093	0.884576
ANK3	1.61897	1.77341	1.28678	1.41494	1.51207
ANKDD1A	0.764698	0.807614	0.923067	0.8042	0.822854
ANKH	0.810647	0.878062	0.919158	0.88037	0.87117
ANKMY1	1.1673	1.22075	1.04537	1.11978	1.13646
ANKMY2	0.895628	0.975793	0.9992	0.931686	0.949733
ANKRA2	1.04505	1.03154	1.05733	1.00942	1.03568
ANKRD10	0.925653	0.912903	0.925827	0.944133	0.927063
ANKRD11	0.929791	1.03011	0.976319	0.970734	0.976092
ANKRD12	1.06367	1.05505	1.04589	1.04201	1.05162
ANKRD17	0.940543	0.929231	0.976576	0.924652	0.942533
ANKRD26	1.07888	1.09761	1.06787	1.07972	1.08097
ANKRD27	0.969339	0.929621	0.964238	0.939897	0.95063
ANKRD28	0.664329	0.753775	0.880511	0.739858	0.755748
ANKRD40	0.911752	0.920576	0.997628	0.971231	0.949635
ANKRD46	1.06372	1.02851	1.04153	1.05734	1.04769
ANKRD49	1.22431	1.17508	1.05915	1.19428	1.16146
ANKS1A	1.08631	1.02135	1.04547	1.04763	1.04993
ANKZF1	1.35056	1.25159	1.07279	1.268	1.23141
ANP32A	1.15485	1.10923	0.998544	1.12924	1.09629
ANP32B	1.03915	1.1214	0.994902	1.04323	1.0487
ANP32E	0.673442	0.833999	0.915711	0.749456	0.787939
ANPEP	0.659474	0.727979	0.798414	0.742361	0.730365
ANTXR1	0.410639	0.566402	0.774536	0.530201	0.555926
ANXA1	0.557776	0.686133	0.695699	0.69056	0.654821
ANXA11	1.10039	1.14083	1.06554	1.12436	1.10742
ANXA2	0.801197	0.931349	0.915615	0.855813	0.874452
ANXA3	1.7752	1.58763	1.23148	1.56383	1.52635
ANXA4	1.49935	1.40898	1.14539	1.40743	1.35846
ANXA5	0.716483	0.812039	0.890427	0.791576	0.800237
ANXA7	0.981925	1.00521	1.04154	0.988282	1.00398
AOC2	0.847528	1.00211	0.987791	0.838602	0.915846
AOC3	0.995222	0.995727	0.993858	0.998761	0.99589
AOX1	0.720577	0.734891	0.941696	0.782227	0.79029
AP1B1	0.959726	0.961332	0.994817	0.979575	0.973757
AP1G1	1.1658	1.12556	1.03111	1.11371	1.10795
AP1G2	1.74082	1.48669	1.22109	1.54653	1.48686
AP1M2	3.73188	3.22438	1.61911	2.81421	2.72114
AP1S1	0.955862	1.05602	1.00913	0.994995	1.00336
AP1S2	0.560979	0.580284	0.787489	0.654345	0.63997
AP2A2	0.901184	0.960332	0.969967	0.939928	0.942478
AP2B1	0.958702	1.02556	0.9883	0.985138	0.989141
AP2M1	0.886471	0.904936	0.941356	0.940299	0.917964
AP2S1	0.953856	0.99216	0.95486	0.956988	0.964334
AP3B1	0.968918	1.03375	0.989623	0.984973	0.994029
AP3D1	0.939954	0.94488	0.950754	0.954242	0.947442
AP3M2	0.874249	0.834851	0.896252	0.896648	0.875133
AP3S1	0.893127	0.946396	0.995884	0.939106	0.942925
AP3S2	1.14864	1.08639	1.02382	1.10289	1.08951
AP4E1	0.995952	1.0982	1.02706	1.03894	1.03939
AP4M1	0.901476	0.951622	0.962173	0.925968	0.935012
AP4S1	1.33101	1.21576	1.10959	1.23835	1.22112
APAF1	0.840159	0.929	0.972535	0.892494	0.90724
APBA1	1.04711	1.10734	0.999392	1.05479	1.05146
APBA3	0.916112	0.92099	0.973641	0.937224	0.936724
APBB2	0.945442	0.996856	0.973838	0.948234	0.965867
APBB3	0.993958	1.0083	0.987756	1.01111	1.00023
APC	0.90425	0.995288	0.986834	0.950376	0.958505
APEH	1.2057	1.16143	1.07475	1.16766	1.15137
APEX1	1.22803	1.14317	1.03261	1.16351	1.13961
APEX2	0.936038	0.967445	1.03355	0.987561	0.980513
APH1A	1.14551	1.13023	1.02476	1.09516	1.09791
APH1B	0.941119	1.05936	0.999506	1.00995	1.0016
API5	1.09629	1.06907	1.00787	1.07064	1.06046
APIP	1.12982	1.11676	0.99673	1.07971	1.07948
APLP1	0.681522	0.730063	0.897207	0.762175	0.763742
APLP2	1.32362	1.30034	1.08577	1.26033	1.23883
APOBEC3C	0.641307	0.654062	0.860932	0.712979	0.712332
APOBEC3F	0.825085	0.848901	0.947214	0.836887	0.863212
APOBEC3G	0.820852	0.750755	0.915667	0.847847	0.831677
APOC1	1.23998	1.19706	1.05057	1.19109	1.16742
APOD	1.36498	1.40006	1.09938	1.18684	1.25662
APOL1	1.07642	0.990692	0.962335	0.997567	1.00588
APOL2	1.16393	1.07927	1.00005	1.11441	1.08775
APOL3	0.931664	0.947466	0.96402	1.03266	0.968203
APOL6	1.06531	0.998028	0.972639	1.07411	1.02661
APOLD1	0.710839	0.773428	0.895865	0.800871	0.7925
APOM	1.64253	1.43643	1.15983	1.43117	1.40676
APOOL	0.976589	1.05928	1.04354	1.01225	1.02242
APP	0.888678	0.92833	0.942641	0.895562	0.913529
APPBP2	1.03076	0.970907	1.01355	1.00072	1.00374
APPL1	1.06126	1.07022	1.05986	1.08992	1.07025
APPL2	0.931021	0.96745	1.01915	0.945657	0.96525
APRT	1.18424	1.15052	1.07298	1.15122	1.13899
APTX	1.01507	1.05641	1.01914	1.02278	1.02822
AQP3	2.2191	2.51737	1.37185	1.86899	1.9454
AQP6	1.18342	1.17302	1.02622	1.1751	1.13747
AQR	1.25745	1.2123	1.05073	1.23143	1.18509
ARAF	1.03403	0.983855	0.987698	1.02749	1.00801
ARCN1	0.947313	0.980809	0.959132	0.95862	0.961393
AREG	1.69973	1.97257	1.35225	1.4947	1.61345
ARF1	1.08618	1.10975	0.928949	1.04044	1.03892
ARF3	1.06672	1.01731	0.985141	1.04878	1.02902
ARF4	0.82367	0.886443	0.919647	0.853795	0.870151
ARF5	1.11871	1.05999	1.03986	1.10715	1.08094
ARF6	0.99887	0.999406	0.976484	0.967133	0.985373
ARFGAP1	0.946249	0.922772	0.963979	0.949358	0.945474
ARFGAP2	1.14403	1.11317	1.04203	1.11844	1.10375
ARFGAP3	0.871788	0.937905	0.952864	0.905446	0.916465
ARFGEF1	1.04498	1.09436	1.01291	1.05389	1.05113
ARFGEF2	1.11845	1.06605	1.05803	1.09877	1.08505
ARFIP1	1.09706	1.07676	1.00418	1.05041	1.05653
ARFIP2	1.07769	0.997892	0.983462	1.0152	1.01794
ARFRP1	1.04275	1.05605	1.00944	1.02978	1.03436
ARGLU1	1.01133	1.0189	0.962295	0.996004	0.996893
ARHGAP1	0.991876	1.08868	0.993294	1.04107	1.02797
ARHGAP10	0.903138	0.970249	0.932757	0.948321	0.938297
ARHGAP11A	0.565843	0.672961	0.889315	0.650862	0.685185
ARHGAP12	1.03442	1.05173	1.01898	1.01105	1.02893
ARHGAP17	0.889211	0.9455	0.966367	0.923143	0.930614
ARHGAP22	0.737442	0.74157	0.914771	0.784085	0.791387
ARHGAP24	0.620293	0.683142	0.849551	0.707653	0.710443
ARHGAP25	1.12102	1.14442	1.03475	1.0976	1.09868
ARHGAP29	0.836923	0.825841	0.928482	0.851211	0.859702
ARHGAP5	1.14314	1.03563	1.03928	1.07749	1.07303
ARHGDIA	0.824863	0.895269	0.929482	0.875609	0.880484
ARHGDIB	0.927761	0.970159	0.962859	0.98905	0.962199
ARHGEF1	0.949483	0.997981	0.973468	0.966764	0.971769
ARHGEF10	0.714795	0.773296	0.843802	0.771931	0.774616
ARHGEF10L	1.27541	1.24515	1.10092	1.17804	1.19797
ARHGEF11	0.984144	1.00741	1.00338	0.991413	0.996542
ARHGEF12	1.07235	1.13137	1.01085	1.02118	1.05787
ARHGEF16	1.67395	1.72029	1.24166	1.55848	1.53643
ARHGEF17	0.99485	0.980496	0.952512	0.98023	0.976901
ARHGEF2	0.958531	1.00224	0.917768	0.975618	0.963047
ARHGEF3	1.24537	1.17791	1.10816	1.19861	1.18147
ARHGEF6	0.613424	0.610664	0.850364	0.695213	0.685996
ARHGEF7	1.17565	1.20654	1.00883	1.11304	1.12341
ARHGEF9	1.0482	0.965322	1.03722	0.965452	1.0033
ARID1A	0.889386	0.952321	0.982744	0.92291	0.936199
ARID3A	1.06378	1.08786	1.0017	1.04927	1.05018
ARID3B	1.14379	1.18893	1.0582	1.1452	1.13302
ARID4A	1.06261	1.00522	1.04769	1.02802	1.03566
ARID4B	1.03374	1.09863	1.01235	1.01977	1.04058
ARID5B	0.930088	0.991023	0.948382	1.00881	0.969058
ARIH1	1.10476	1.07281	0.993828	1.07653	1.06116
ARIH2	1.01757	0.994359	1.01322	1.00641	1.00785
ARL1	1.00369	1.01242	1.01169	1.00228	1.00751
ARL15	0.878086	1.0007	0.994713	0.907489	0.943725
ARL2	0.875471	0.907121	0.941426	0.925792	0.912119
ARL2BP	0.951907	1.03082	1.00699	0.98845	0.994119
ARL3	0.913054	0.996678	0.993422	0.9108	0.952581
ARL4A	0.873338	0.923938	0.935916	0.94073	0.918083
ARL4C	0.58949	0.592068	0.766532	0.644519	0.644397
ARL4D	1.23341	1.20894	1.04097	1.19402	1.16678
ARL5A	1.14494	1.10331	1.0054	1.11469	1.09079
ARL6IP1	1.0935	1.08679	0.979138	1.07958	1.05868
ARL6IP5	1.13293	1.12201	1.01338	1.11172	1.09393
ARL8B	1.22344	1.16979	1.05006	1.13702	1.14332
ARMC1	0.740414	0.810088	0.943075	0.806508	0.821846
ARMC4	0.649669	0.670729	0.84756	0.700829	0.713272
ARMC6	0.881079	0.974471	0.964225	0.902129	0.929625
ARMC7	0.945816	0.940547	1.01121	0.954638	0.962646
ARMC8	1.07537	1.03128	0.999512	1.0385	1.03582
ARMC9	0.765396	0.841488	0.901659	0.80309	0.82639
ARMCX3	0.55786	0.693062	0.909092	0.663521	0.694928
ARMCX5	1.06628	1.08567	1.03955	1.06076	1.06294
ARMCX6	0.590255	0.637846	0.94842	0.681653	0.702392
ARNTL	0.963094	1.08226	0.946426	0.953557	0.984823
ARNTL2	0.647389	0.757128	0.89477	0.735702	0.75368
ARPC1A	0.819439	0.875432	0.975653	0.887554	0.887784
ARPC2	0.955437	1.02011	0.959826	0.990007	0.981003
ARPC3	0.942112	0.938346	0.961147	0.936736	0.944535
ARPC4	0.877886	0.966729	0.992752	0.931654	0.94126
ARPC5	0.845237	0.951239	0.925835	0.871621	0.897495
ARPC5L	1.08799	1.06732	1.00098	1.05292	1.05181
ARRB1	1.10144	1.05106	1.06934	1.10795	1.0822
ARRB2	1.08768	1.01212	1.0186	1.08833	1.05106
ARSA	1.07083	1.16892	1.01089	1.10242	1.08677
ARSB	0.746267	0.765502	0.908246	0.785777	0.799072
ARSJ	0.477637	0.589943	0.80689	0.605276	0.609072
ART3	1.44965	1.60106	1.11538	1.3297	1.36211
ARTN	1.24117	1.27955	1.10793	1.20195	1.20593
ASAH1	1.11844	1.06958	1.01347	1.0642	1.06578
ASB13	1.17324	1.08058	1.03493	1.11067	1.09872
ASB6	0.879485	0.887959	0.932579	0.901877	0.900251
ASB7	0.996224	0.983995	0.996898	0.984714	0.990439
ASB8	1.1159	1.08673	1.06743	1.12063	1.09746
ASB9	0.969966	0.847198	1.0844	1.03207	0.979286
ASCC2	1.00278	1.04263	0.995669	1.03804	1.01957
ASCC3	1.05702	1.11822	0.995504	1.02186	1.04715
ASF1A	1.03353	1.00186	1.00852	1.02764	1.0178
ASF1B	0.643642	0.629587	0.895844	0.742323	0.720496
ASH2L	0.88584	0.938421	0.942816	0.914345	0.920073
ASL	1.11288	1.12622	1.06124	1.0745	1.09338
ASMTL	0.967505	0.979549	0.968939	1.00947	0.981223
ASNA1	0.96462	0.979431	0.990032	0.962518	0.974085
ASNS	1.57015	1.53449	1.06594	1.41767	1.38135
ASNSD1	0.853593	0.900373	0.958698	0.897049	0.90166
ASPH	0.63187	0.756955	0.904773	0.7484	0.754385
ASPHD1	1.00964	1.0032	1.01099	1.01009	1.00847
ASPM	0.627487	0.642822	0.820416	0.68866	0.690929
ASRGL1	1.00568	0.955995	1.05871	1.02826	1.01146
ASS1	3.22413	2.5627	1.31752	2.46486	2.27596
ASTE1	1.07438	1.06233	1.04793	1.07712	1.06538
ASTN2	0.821794	0.836856	0.944168	0.859925	0.864432
ASXL1	0.744772	0.775744	0.917182	0.80448	0.808031
ASXL2	1.02862	1.05282	0.992532	0.997161	1.01749
ATAD2	0.723296	0.762867	0.929457	0.814205	0.803863
ATAD3A	0.81364	0.839073	0.933157	0.859666	0.860259
ATAD5	0.839083	0.817321	0.950244	0.883183	0.871006
ATF1	1.04279	1.05844	0.990895	1.00477	1.02386
ATF2	1.06145	1.04675	0.983944	1.03063	1.03028
ATF3	1.21989	1.2715	1.01756	1.14988	1.16068
ATF4	1.25761	1.17793	1.00969	1.15931	1.14753
ATF5	1.14147	1.16795	1.08055	1.12515	1.12833
ATF6	1.02601	1.05027	0.972672	1.02727	1.01865
ATF7	0.891283	0.944462	0.995025	0.939506	0.941854
ATF7IP	1.00694	1.05541	0.99235	1.03081	1.0211
ATG10	0.88752	0.956309	0.993921	0.932481	0.941764
ATG12	0.747752	0.797804	0.91199	0.798879	0.811954
ATG16L1	0.925432	0.881586	1.00488	0.917249	0.931221
ATG2A	1.10617	1.06241	1.05135	1.0826	1.07543
ATG2B	1.14402	1.14954	1.05468	1.11171	1.11434
ATG3	0.907246	0.952273	0.979086	0.942715	0.944979
ATG4A	1.07577	1.05613	1.0607	1.04483	1.0593
ATG4B	0.97313	0.94409	0.984632	0.967008	0.967102
ATG5	0.851468	0.91333	0.953013	0.866263	0.89513
ATG7	0.748123	0.844066	0.942342	0.804646	0.831842
ATG9A	0.984168	1.02123	0.992865	0.98782	0.996416
ATHL1	0.867282	0.8171	0.913843	0.883897	0.869816
ATIC	1.07533	1.07238	1.01185	1.06104	1.05483
ATMIN	0.996953	1.00086	1.0054	0.977028	0.995
ATN1	0.881529	0.949716	0.944392	0.909805	0.920943
ATOX1	0.918013	0.957336	0.995756	0.927577	0.949192
ATP10D	1.19279	1.17638	1.00279	1.15601	1.12933
ATP11A	1.22494	1.13306	1.04143	1.18019	1.14285
ATP11B	1.01124	1.04046	1.00072	1.01404	1.01651
ATP13A1	1.06464	1.01358	1.0074	1.03992	1.03114
ATP13A2	0.946444	1.02788	1.00632	1.00761	0.996591
ATP13A3	0.951348	1.00773	0.990304	0.988662	0.984294
ATP1A1	1.58352	1.42365	1.06621	1.43683	1.36323
ATP1B1	1.206	1.13387	1.08435	1.2021	1.15546
ATP1B3	1.06373	1.08226	0.971978	1.03589	1.03761
ATP2A1	0.968113	0.983538	0.977398	0.952866	0.97041
ATP2A2	1.22255	1.22519	1.01689	1.21141	1.16549
ATP2B1	0.903673	0.984519	0.932658	0.894509	0.928187
ATP2B4	0.93131	1.05371	0.997201	1.03098	1.00222
ATP2C1	0.993215	1.0386	0.99161	1.01644	1.00978
ATP2C2	1.79133	1.76839	1.21717	1.65684	1.58981
ATP5A1	1.31967	1.22505	1.02463	1.22969	1.19466
ATP5B	1.13202	1.12329	1.01769	1.11166	1.09518
ATP5C1	1.20918	1.17795	1.04149	1.13161	1.13826
ATP5D	1.06942	1.0906	1.00776	1.05948	1.05637
ATP5E	1.00213	0.995615	0.959744	0.981074	0.984507
ATP5F1	1.18115	1.21334	1.03377	1.14114	1.14028
ATP5G1	0.891114	0.90492	0.968511	0.916682	0.919849
ATP5G2	1.1017	1.00704	0.984372	1.07491	1.0409
ATP5H	1.22953	1.19749	1.01294	1.1593	1.1467
ATP5J	0.961073	0.992848	1.02027	0.966745	0.984956
ATP5J2	1.02119	1.06766	1.01539	1.00316	1.02656
ATP5L	1.10484	1.10559	1.04318	1.08255	1.08374
ATP5S	1.07507	1.06188	1.01183	1.03601	1.04592
ATP6AP1	1.06823	1.03189	1.01379	1.04023	1.03835
ATP6AP2	1.01754	1.01679	0.996463	1.01909	1.01243
ATP6V0A1	1.38982	1.35561	1.04552	1.32669	1.27145
ATP6V0A2	0.945064	1.00799	1.00124	0.987726	0.985198
ATP6V0B	0.994956	0.986511	0.99083	0.984188	0.989113
ATP6V0C	1.07044	1.07625	0.990154	1.04088	1.04387
ATP6V0D1	1.01269	1.03766	1.01462	0.99891	1.01588
ATP6V0E1	0.971695	1.02094	0.983624	0.990389	0.991497
ATP6V0E2	0.969443	0.932057	1.04098	1.03869	0.994198
ATP6V1A	1.24431	1.17394	1.06382	1.22274	1.17407
ATP6V1B2	0.965454	0.983815	0.964171	0.976556	0.972465
ATP6V1C1	0.822756	0.878579	0.96921	0.845793	0.877371
ATP6V1D	0.8183	0.911372	0.961377	0.868098	0.888214
ATP6V1E1	0.921953	0.970339	0.958744	0.942507	0.948211
ATP6V1F	1.05348	1.02461	0.99926	1.01552	1.02303
ATP6V1G1	1.11337	1.10986	0.986639	1.07527	1.07003
ATP6V1H	1.16365	1.22819	0.974892	1.10167	1.11307
ATP7A	0.867492	0.950355	0.977911	0.909222	0.925295
ATP7B	1.51073	1.30057	1.16863	1.33356	1.32282
ATP8A1	1.31193	1.34917	1.14988	1.25689	1.26468
ATP8A2	0.810703	0.981179	0.953249	0.845203	0.894735
ATP8B2	0.724228	0.735348	0.932403	0.781367	0.789236
ATP8B3	1.01915	1.03412	1.03327	1.0223	1.02719
ATP9B	1.26382	1.29887	1.10686	1.19688	1.21436
ATPAF2	1.06436	1.05012	1.01277	1.04827	1.0437
ATPIF1	1.15812	1.11426	1.0239	1.12019	1.10299
ATR	1.03854	0.998421	0.991505	1.00134	1.00729
ATRN	1.21465	1.12133	1.04341	1.16606	1.13459
ATRX	0.906988	0.954064	1.02949	0.901798	0.946733
ATXN1	0.989481	1.0227	1.00342	0.988281	1.00088
ATXN10	0.873086	0.931681	0.954783	0.91218	0.91744
ATXN2	1.05133	1.01508	0.968182	1.00571	1.00964
ATXN2L	1.11749	1.033	1.01147	1.06925	1.05705
ATXN3	1.22882	1.1686	1.03979	1.16375	1.14813
ATXN7	1.13306	1.1461	1.0255	1.11146	1.103
ATXN7L1	0.930263	0.985404	1.00609	0.934114	0.963416
AUH	1.3277	1.21823	1.02974	1.21076	1.19166
AURKA	0.68463	0.711184	0.903685	0.740777	0.755589
AURKB	0.726502	0.742502	0.854393	0.770979	0.772073
AURKC	0.989867	1.00328	1.01089	0.95678	0.989985
AUTS2	1.03852	1.0315	0.991465	1.06538	1.03137
AVEN	0.973334	1.09896	0.992424	1.00042	1.01515
AVIL	1.05564	1.02387	0.993613	1.01482	1.02174
AVPI1	1.69205	1.65397	1.12571	1.42029	1.45441
AXIN1	1.17314	1.18016	1.01929	1.1566	1.1303
AZGP1	1.36317	1.38808	1.14595	1.26727	1.28751
AZIN1	1.00008	1.018	0.993223	1.01021	1.00533
B2M	0.931495	1.00866	0.949753	0.953396	0.9604
B3GALNT1	0.821422	0.830811	1.01349	0.864463	0.879344
B3GALT4	1.00429	1.01809	1.00387	1.03415	1.01502
B3GAT3	0.908297	0.955418	0.983469	0.944968	0.947654
B3GNT4	1.42845	1.38003	1.1174	1.32299	1.30656
B3GNTL1	0.817703	0.819433	0.937341	0.855088	0.85606
B4GALNT1	0.597193	0.624208	0.819185	0.656634	0.669171
B4GALT1	0.988257	1.11187	0.983712	1.00217	1.0202
B4GALT2	0.99075	1.02004	0.983394	0.966365	0.989947
B4GALT3	1.00304	0.966129	0.987327	1.0033	0.98983
B4GALT4	1.12431	1.04371	1.07061	1.06789	1.07623
B4GALT5	0.938975	0.882703	0.971001	0.979824	0.942343
B4GALT6	0.757327	0.874139	0.957275	0.813536	0.847362
B4GALT7	0.945131	0.985542	0.992151	0.987393	0.977369
B9D1	0.950822	0.940739	0.971056	0.962827	0.956291
BACE1	0.757336	0.877943	0.946659	0.840922	0.852955
BACH1	0.973548	1.00549	0.971951	0.97486	0.981364
BAD	0.873424	0.887204	0.983093	0.873442	0.90317
BAG1	1.36609	1.24894	1.08946	1.27054	1.23967
BAG3	0.753037	0.862408	0.95007	0.803133	0.839012
BAG4	0.86538	0.924721	0.972789	0.90237	0.915493
BAG5	1.06561	1.03621	1.02328	1.04919	1.04346
BAIAP2	1.22163	1.21551	1.07664	1.17585	1.17092
BAIAP3	1.11805	1.19509	1.04645	1.08569	1.11
BAK1	0.995184	0.989061	0.999141	0.953836	0.98414
BAMBI	1.10943	1.08338	0.998281	1.00253	1.04727
BANF1	0.936777	0.941581	0.955358	0.943471	0.944272
BAP1	1.00753	1.01557	1.00073	1.00017	1.00598
BARD1	0.795153	0.805397	0.941156	0.866433	0.850089
BASP1	0.650943	0.74293	0.842565	0.717344	0.735284
BAX	0.939341	1.00045	0.977151	0.990027	0.976465
BAZ1A	1.10985	1.04746	1.02752	1.05748	1.06015
BAZ2A	1.16792	1.0909	1.03377	1.08523	1.09342
BAZ2B	1.17024	1.18343	1.0374	1.12457	1.12743
BBC3	1.11917	1.0905	1.00506	1.11369	1.08111
BBS10	0.890458	0.947703	1.00781	0.950724	0.948264
BBS4	0.949498	0.963067	0.981689	0.939602	0.958334
BBS7	0.807492	0.892269	0.962579	0.836942	0.872854
BBS9	0.905726	0.981878	0.986329	0.940091	0.952931
BBX	0.898002	0.944317	0.941129	0.92912	0.927959
BCAM	1.39886	1.31271	1.14814	1.32426	1.29264
BCAP29	0.821548	0.961584	0.98683	0.906164	0.916784
BCAP31	0.991969	1.01272	0.999984	0.995548	1.00003
BCAR3	0.600947	0.678203	0.868864	0.662121	0.695859
BCAS2	0.952805	0.978857	0.961811	0.941751	0.95871
BCAS3	1.11048	1.18545	1.07974	1.05838	1.10748
BCAS4	1.0369	0.999086	1.03141	1.03334	1.02507
BCAT1	0.635291	0.633679	0.748284	0.747543	0.688868
BCAT2	1.15523	1.09326	1.03151	1.14081	1.10413
BCCIP	0.894207	0.92912	0.977038	0.953973	0.938079
BCHE	0.401633	0.503844	0.713607	0.507842	0.520389
BCKDHA	1.22712	1.15052	1.00567	1.16191	1.13332
BCKDHB	1.13001	1.12514	1.04742	1.11028	1.10271
BCKDK	0.949264	0.947456	0.99632	0.969216	0.965364
BCL10	0.811334	0.928555	0.918423	0.857978	0.877772
BCL11A	0.919128	0.835275	0.922026	0.941163	0.903448
BCL11B	1.3219	1.43657	1.11126	1.22916	1.26907
BCL2	0.751533	0.695648	0.86849	0.816315	0.780261
BCL2A1	0.36502	0.422657	0.79416	0.412356	0.474101
BCL2L1	1.06963	1.07527	1.0503	1.09153	1.07158
BCL2L10	1.27021	1.31032	1.08341	1.21647	1.21699
BCL2L11	1.31817	1.24132	1.10393	1.29601	1.23694
BCL2L13	1.06541	1.15464	1.01526	1.07065	1.07534
BCL2L14	0.954303	1.0134	0.973283	0.921931	0.965165
BCL2L2	1.22769	1.22786	1.06503	1.15349	1.16655
BCL3	1.05124	1.00941	0.975084	1.03009	1.01607
BCL6	1.10975	1.18745	1.05151	1.13337	1.11945
BCL7A	1.09829	1.05053	1.05066	1.04146	1.06
BCL7B	0.917204	0.963352	0.983756	0.941762	0.951196
BCL7C	0.972581	1.04591	1.01386	1.02491	1.01396
BCL9	0.752899	0.78073	0.953045	0.792392	0.816249
BCLAF1	1.10536	1.05473	0.988784	1.07143	1.05421
BCOR	0.968936	0.937527	0.988619	0.994928	0.972243
BCORL1	0.976998	1.03545	1.02161	0.966044	0.999601
BCR	1.08959	1.16355	1.04706	1.09622	1.09832
BCS1L	1.00183	1.01057	1.01009	1.01325	1.00893
BDH1	1.55135	1.458	1.14861	1.38939	1.37837
BDH2	1.05256	1.14375	1.06217	1.04373	1.07483
BDKRB2	1.16431	1.49494	1.03801	1.20114	1.21373
BDNF	0.611957	0.731637	0.828424	0.760246	0.728712
BET1	0.990964	0.982594	0.969454	0.988889	0.982939
BET1L	1.00918	1.00569	1.00032	0.990326	1.00135
BEX1	0.686789	0.623	0.949155	0.791223	0.752899
BEX4	0.817102	1.1202	1.02805	0.900905	0.959548
BFAR	1.07252	1.056	1.00173	1.04687	1.04395
BFSP1	1.04896	0.995661	1.026	1.03642	1.02657
BGN	0.677234	0.710708	0.817414	0.817992	0.753191
BHLHB9	0.840488	0.886832	0.955764	0.873676	0.888216
BICD1	0.840688	0.925117	0.915449	0.871067	0.887421
BICD2	0.979972	1.04204	0.991858	1.01054	1.00583
BID	1.01441	1.0333	1.00754	1.01869	1.01844
BIK	2.00065	1.99726	1.29831	1.81021	1.75056
BIN1	0.69978	0.752581	0.925088	0.784013	0.78615
BIN3	0.881202	0.932216	0.936622	0.895964	0.911196
BIRC2	0.870775	0.916112	0.970166	0.892092	0.911544
BIRC3	1.10926	1.30808	1.05159	1.14039	1.14853
BIRC5	0.532527	0.55431	0.860486	0.615475	0.6288
BLCAP	1.18892	1.17559	1.05684	1.15146	1.142
BLM	0.771072	0.76597	0.917745	0.842156	0.821969
BLMH	1.01783	1.01741	0.979969	1.05814	1.01796
BLNK	2.83583	2.72891	1.41256	2.20589	2.21598
BLOC1S1	0.935815	0.957378	0.982884	0.949208	0.956168
BLVRB	1.43426	1.32968	1.12892	1.30838	1.29552
BLZF1	0.893834	0.983233	0.969612	0.88104	0.930843
BMI1	0.927816	0.99029	0.993296	0.95839	0.967078
BMP1	0.791734	0.924485	0.876698	0.841991	0.857352
BMP2	0.739506	0.67885	0.79179	0.794313	0.749599
BMP2K	0.794377	0.928556	0.977184	0.82002	0.876817
BMP8A	1.15636	1.20935	1.03449	1.13348	1.13161
BMP8B	1.02327	0.980534	1.04092	1.00548	1.0123
BMPR1A	1.06552	1.07501	1.01461	1.05355	1.05192
BMPR1B	0.670022	0.686937	0.876126	0.728686	0.736255
BMPR2	0.900549	1.01084	0.983726	0.935097	0.9566
BMS1	0.898508	0.919359	0.967363	0.914676	0.924626
BNIP1	0.804913	0.86645	0.942673	0.845944	0.863572
BNIP2	0.929501	0.960475	0.956311	0.930586	0.944111
BNIP3	0.917719	0.947639	0.970208	0.9459	0.945183
BNIP3L	0.675085	0.723764	0.863092	0.720496	0.74244
BOK	1.10529	1.20514	1.06658	1.11247	1.12124
BOLA1	1.22333	1.24181	1.08118	1.17694	1.17914
BPGM	0.614917	0.650124	0.842029	0.661132	0.686842
BPNT1	0.928871	1.00987	1.03488	0.986206	0.989166
BPTF	1.06263	1.03612	1.02811	1.04092	1.04187
BRAF	1.12726	1.13798	1.06643	1.12906	1.11481
BRAP	1.03046	1.02785	0.991548	0.998627	1.01198
BRCA1	0.913201	0.854408	0.955793	0.960052	0.919862
BRCA2	0.920694	0.986436	1.00482	0.922663	0.95792
BRD1	0.996977	0.980584	0.991624	1.0116	0.995134
BRD3	1.06942	1.00386	0.98746	1.06637	1.03113
BRD4	0.946343	1.00404	0.994976	0.97255	0.979221
BRD7	1.14412	1.11957	1.03704	1.12693	1.10612
BRD9	0.762523	0.797082	0.946187	0.799846	0.82354
BRE	1.00477	1.0564	1.00339	1.03831	1.02547
BRF1	1.16079	1.14774	1.02628	1.12882	1.11461
BRF2	0.777757	0.842642	0.938227	0.821052	0.84293
BRIP1	0.801845	0.938563	1.01808	0.876252	0.905192
BRPF1	0.906003	0.921943	0.97659	0.929304	0.933095
BRWD1	1.34617	1.28618	1.10368	1.23774	1.24013
BSDC1	0.857967	0.860504	0.959211	0.85888	0.883116
BSG	1.13676	1.15241	0.992504	1.10714	1.09535
BST1	0.822996	0.930484	0.928895	0.886634	0.891157
BST2	1.28405	1.18099	1.01502	1.26912	1.18223
BTAF1	1.06803	1.06362	0.998288	1.0383	1.04169
BTBD1	0.874369	0.890203	0.95487	0.918081	0.908871
BTBD3	0.947287	0.915065	0.993234	0.964377	0.95457
BTBD9	1.00741	1.05902	1.01366	0.99886	1.01948
BTC	0.975103	1.0692	1.04753	0.965551	1.01336
BTD	0.920979	0.960851	1.01112	0.95472	0.961382
BTF3	1.0375	1.05076	0.985858	1.00686	1.01993
BTG1	1.47605	1.34704	1.08116	1.34549	1.30411
BTG2	1.82362	1.86334	1.24706	1.67868	1.63313
BTG3	0.821702	0.873508	0.89262	0.850031	0.859054
BTN2A1	0.806591	0.860803	0.937603	0.816747	0.853917
BTN2A2	0.777043	0.823175	0.937243	0.816	0.836315
BTN3A1	0.78715	0.807093	0.913455	0.813681	0.828954
BTN3A3	0.716411	0.734185	0.886183	0.772987	0.774757
BTRC	0.953995	1.00367	1.00199	0.955655	0.978532
BUB3	1.00758	1.04348	0.98985	1.02245	1.01565
BUD31	0.920484	0.965924	0.96485	0.959852	0.95259
BYSL	0.793196	0.785677	0.903665	0.827349	0.82619
BZW2	0.996338	1.03197	1.02265	1.02015	1.01769
C10orf10	1.11462	0.952838	0.94454	1.10644	1.02642
C10orf12	0.992878	1.0423	1.05043	1.0235	1.02704
C10orf2	0.891082	0.890119	0.952666	0.903692	0.909037
C10orf88	0.798539	0.846898	0.941448	0.822337	0.850635
C11orf1	0.977991	0.965572	1.03986	0.986926	0.992189
C11orf24	0.791755	0.834492	0.937813	0.839146	0.849164
C11orf30	0.830755	0.859086	0.991594	0.879203	0.888144
C11orf49	0.958004	0.983114	0.959916	0.942936	0.960885
C11orf58	1.08371	1.0821	0.978344	1.06428	1.05119
C11orf63	0.91557	1.10375	1.03073	0.928997	0.991815
C11orf68	0.745597	0.810021	0.949808	0.771542	0.815641
C11orf71	1.07354	1.01409	1.05781	1.04072	1.0463
C11orf73	0.995987	0.993959	1.00902	1.01834	1.00428
C12orf10	0.899786	0.902713	0.952337	0.921092	0.918746
C12orf4	0.83421	0.895262	0.942587	0.866532	0.883757
C12orf43	0.944271	0.932319	0.996956	0.964822	0.959282
C12orf49	0.996529	1.01214	0.996541	1.01105	1.00404
C12orf5	0.951028	1.05142	0.975578	0.976026	0.987809
C14orf1	1.13645	1.06968	1.01716	1.05984	1.06994
C14orf159	1.36904	1.12625	1.01981	1.25222	1.18458
C14orf166	0.913867	0.976078	0.976515	0.939486	0.951117
C14orf169	1.0041	1.02582	1.04256	0.985024	1.01414
C14orf2	1.11919	1.08888	1.03581	1.08583	1.08201
C14orf79	1.15314	1.12961	1.05151	1.13192	1.11586
C14orf93	1.19352	1.08797	1.05844	1.13801	1.11831
C15orf39	1.00924	1.0542	1.01788	1.05654	1.03425
C16orf45	0.608339	0.71997	0.852387	0.687638	0.71181
C16orf58	1.03338	1.05347	1.0165	1.01878	1.03043
C16orf62	0.909938	0.925238	0.906528	0.891045	0.908106
C16orf72	0.94333	0.956225	0.999402	0.954208	0.963056
C17orf53	0.981502	1.01086	1.02373	0.99209	1.00191
C17orf59	0.92449	1.01161	0.982039	0.941614	0.964339
C17orf70	1.06451	1.03842	1.00034	1.05198	1.03853
C17orf75	1.09487	1.03565	1.03716	1.06035	1.05674
C17orf80	0.967349	0.939359	1.02367	0.986132	0.978651
C18orf25	0.940121	1.03564	0.982868	0.951309	0.976791
C19orf24	0.787753	0.91767	0.936047	0.833333	0.866559
C19orf26	0.969296	1.11391	0.999996	0.989126	1.01657
C19orf40	0.816463	0.836856	0.925899	0.851578	0.85673
C19orf53	0.898549	0.913689	0.967637	0.907804	0.921534
C1D	0.980122	0.983757	0.982666	0.978177	0.981178
C1GALT1	1.01697	1.00979	1.00907	1.01004	1.01146
C1GALT1C1	0.735187	0.804493	0.941838	0.780716	0.812077
C1orf106	1.39425	1.31106	1.15366	1.31377	1.29015
C1orf112	0.836534	0.819592	0.961656	0.888746	0.874923
C1orf115	1.4446	1.48985	1.20405	1.30647	1.35646
C1orf116	2.97278	2.80548	1.47843	2.36091	2.3228
C1orf21	1.01788	1.03499	0.989662	1.02563	1.0169
C1orf27	1.1621	1.15787	1.02048	1.10309	1.10938
C1orf35	0.952448	0.950251	1.01409	0.977094	0.973134
C1orf50	0.965725	1.03898	1.02151	0.999808	1.00613
C1orf54	1.04898	1.09734	1.05653	0.995884	1.04906
C1QBP	0.960692	0.997479	0.978502	0.969657	0.976488
C1QTNF1	0.654996	0.658337	0.841698	0.694778	0.708634
C1RL	1.13173	0.984512	0.976227	1.0691	1.03845
C1S	0.744399	0.762149	0.840829	0.778341	0.780604
C20orf24	0.908053	0.929778	0.978522	0.91328	0.932001
C21orf2	1.14803	1.1506	1.04071	1.11525	1.11274
C21orf33	1.24919	1.19373	1.08926	1.21039	1.18412
C21orf59	1.26068	1.19591	1.03499	1.1693	1.16223
C21orf91	1.00537	1.12637	1.05294	1.02568	1.05161
C2CD2	0.779515	0.78056	0.953013	0.824428	0.831516
C2CD2L	1.02841	1.01325	1.01254	1.02614	1.02006
C2CD3	1.12695	1.10836	1.0554	1.1372	1.10652
C2orf42	0.986964	1.00163	1.00248	0.978524	0.992348
C2orf44	0.697864	0.798129	0.949295	0.783578	0.802291
C2orf49	1.1372	1.09808	1.02509	1.08461	1.08549
C3AR1	0.770637	0.806863	0.872905	0.796721	0.810925
C3orf14	0.79758	0.879418	0.983351	0.808736	0.864214
C3orf18	0.675014	0.715619	0.929058	0.734253	0.757654
C3orf52	0.884789	0.936929	0.995744	0.933916	0.937024
C4orf27	0.87803	0.924835	0.952777	0.911581	0.916411
C5	1.26183	1.21894	1.16305	1.19687	1.20964
C5orf15	0.92968	0.979324	0.945683	0.949486	0.950875
C5orf22	1.03268	1.02141	0.997336	0.997933	1.01223
C5orf28	1.32585	1.33659	1.04874	1.20044	1.22215
C5orf30	0.750004	0.790504	0.939505	0.788426	0.814061
C5orf42	0.865949	1.01147	1.01889	0.909392	0.949141
C6orf106	1.10009	1.10658	1.06385	1.09089	1.09023
C6orf47	1.12824	1.08056	1.05582	1.07765	1.08525
C6orf62	1.19629	1.1157	1.03544	1.13373	1.11881
C7orf49	0.953371	0.9633	0.987375	0.965639	0.967342
C8orf33	0.960446	0.963936	0.987322	0.988897	0.975063
C8orf4	0.650315	0.57032	0.767312	0.725692	0.674127
C8orf44	0.861951	0.883926	0.984413	0.910171	0.90897
C9orf114	1.06605	1.01583	1.01285	1.05467	1.03709
C9orf116	1.12806	1.12184	1.0495	1.11608	1.10341
C9orf16	1.38975	1.33224	1.08364	1.324	1.27665
C9orf3	1.05969	1.05738	1.01921	1.06728	1.05072
C9orf40	0.89058	0.914899	0.941756	0.922279	0.917195
C9orf78	0.962228	0.934765	0.982877	0.98263	0.965423
C9orf91	1.02366	1.03055	0.998092	1.04558	1.02433
CA11	1.24939	1.15876	1.03175	1.22665	1.16345
CA12	1.40875	1.35679	1.04884	1.34614	1.2817
CA14	1.09205	1.1825	1.05961	0.995053	1.08021
CA2	3.122	3.09235	1.35172	2.65254	2.42559
CA5B	0.916581	1.01845	0.998937	0.917676	0.961799
CA9	1.08121	1.0302	1.00242	1.17382	1.06997
CAB39	1.10121	1.11322	1.00764	1.06131	1.07004
CAB39L	0.902861	0.936672	1.00303	0.868993	0.926584
CABIN1	0.99269	1.02469	0.985948	1.01876	1.00539
CABYR	0.703096	0.796319	0.931339	0.750402	0.790908
CACNA1A	0.947586	1.09986	1.01233	0.976345	1.00744
CACNA1D	1.45675	1.52633	1.21837	1.34804	1.38238
CACNA1G	0.882546	1.00747	0.960153	0.876812	0.930152
CACNA2D1	0.62703	0.689153	0.765486	0.7247	0.699721
CACNB1	0.966478	0.943876	0.960883	0.931253	0.95052
CACNB3	0.914532	0.920424	0.983651	0.922316	0.934818
CACNG5	1.18492	1.1468	1.0464	1.13156	1.12626
CACYBP	0.924338	0.961728	0.965044	0.933273	0.945931
CADM4	1.20963	1.19785	1.04249	1.23141	1.16784
CADPS2	0.938228	0.959837	0.992395	0.965452	0.963785
CALB2	0.919287	1.0438	0.995898	0.986602	0.985386
CALCOCO1	1.19474	1.20758	1.06304	1.14167	1.15032
CALCOCO2	1.37529	1.30626	1.06768	1.27704	1.25103
CALD1	0.840625	0.791307	0.829838	0.886634	0.836414
CALM1	1.00533	0.991709	1.02944	0.998915	1.00625
CALM2	1.07303	1.1395	0.973324	1.05661	1.05895
CALM3	0.894621	0.967169	0.950493	0.914527	0.931262
CALML3	1.13416	0.963431	0.998101	1.12698	1.05292
CALML4	1.09619	1.00993	1.0362	1.07589	1.05401
CALR	0.921837	0.969041	0.967415	0.955371	0.953225
CALU	0.673199	0.70872	0.836429	0.7327	0.735349
CAMK1	0.801639	0.831095	0.947484	0.867672	0.860279
CAMK1D	0.715595	0.982044	0.930312	0.801825	0.850896
CAMK2B	1.1999	1.31616	1.12233	1.23389	1.21608
CAMK2D	0.744048	0.855869	0.962526	0.80429	0.837931
CAMK2G	0.904464	0.897524	1.03714	0.931313	0.941006
CAMK2N1	1.96158	1.80943	1.14175	1.67365	1.61378
CAMKK2	1.13106	1.13842	1.04841	1.07481	1.09752
CAMP	1.509	1.74715	1.14383	1.39052	1.431
CAMSAP1	0.952881	0.990029	0.937436	0.986889	0.96655
CAMTA1	0.686644	0.846016	0.936437	0.809094	0.814511
CAMTA2	0.889253	0.991519	0.940205	0.887777	0.926218
CAND1	1.16428	1.10275	1.00968	1.13524	1.10142
CANT1	0.957253	0.92208	1.01024	0.97284	0.965085
CANX	1.23993	1.30703	0.996475	1.20346	1.18071
CAP1	0.755688	0.866751	0.894226	0.820392	0.832581
CAP2	0.92544	0.976282	1.01595	0.965197	0.970181
CAPG	1.19599	1.25353	1.03231	1.16396	1.15852
CAPN1	1.36048	1.29166	1.09033	1.27959	1.25132
CAPN2	0.53113	0.680927	0.792215	0.644105	0.655428
CAPN5	0.901371	0.948789	0.983168	0.98053	0.952885
CAPN7	1.26121	1.17928	1.05879	1.17567	1.16648
CAPNS1	0.953453	1.04606	0.961716	0.986006	0.986155
CAPRIN1	1.05035	1.07195	0.945637	1.04104	1.02606
CAPRIN2	0.704987	0.782854	0.878087	0.74706	0.775691
CAPZA1	0.799874	0.935502	0.981675	0.868772	0.893789
CAPZA2	0.89115	0.959926	0.97106	0.936172	0.939069
CAPZB	0.781535	0.875643	0.910345	0.831576	0.848391
CARD10	1.0056	1.06524	1.02084	1.01109	1.02543
CARD8	0.784456	0.828226	0.936401	0.827794	0.842414
CARHSP1	1.08973	1.04702	1.00759	1.06329	1.05148
CARS	1.10102	1.16774	0.973224	1.08615	1.07972
CARS2	0.959019	1.00737	0.942095	0.959995	0.966818
CASC3	0.980585	0.926006	0.970784	0.979601	0.963979
CASC5	0.713214	0.789054	0.936831	0.786116	0.802359
CASD1	1.34131	1.25063	1.07866	1.25699	1.22806
CASK	1.44298	1.40764	1.08934	1.36566	1.31845
CASKIN2	1.23233	1.214	1.10091	1.21123	1.18845
CASP1	1.11259	0.995337	0.893077	1.06551	1.01318
CASP2	1.06036	1.05103	1.03141	1.11521	1.06406
CASP3	1.08971	1.07005	0.997895	1.07112	1.0566
CASP4	0.779356	0.787257	0.913806	0.838239	0.827977
CASP6	1.15319	1.08135	1.09456	1.13251	1.11503
CASP7	0.933492	0.951276	0.968404	0.903339	0.938817
CASP8	1.14261	1.0361	0.986626	1.10496	1.06586
CASP8AP2	0.949334	0.941901	0.983702	0.917755	0.947881
CASP9	1.04621	1.11769	1.03861	1.04997	1.06266
CAST	1.12565	1.14085	1.00577	1.07316	1.08505
CASZ1	1.79297	1.63548	1.21541	1.46181	1.5108
CAT	1.1397	1.14503	1.08562	1.18456	1.13818
CAV1	0.51443	0.638264	0.752392	0.639038	0.630339
CAV2	0.688161	0.834735	0.822121	0.794132	0.782558
CBFA2T2	1.00277	0.996132	1.024	0.990758	1.00334
CBFA2T3	1.1401	1.2113	1.04212	1.13758	1.13116
CBFB	0.887029	0.991011	0.949731	0.935246	0.940017
CBL	0.757588	0.851742	0.956631	0.816629	0.842612
CBLB	0.981089	0.986688	0.966279	0.957705	0.972872
CBLC	2.15549	2.02656	1.27933	1.87317	1.79873
CBLL1	0.82213	0.878268	0.962536	0.854531	0.877865
CBR1	0.751982	0.783504	0.880412	0.802074	0.803133
CBR3	0.541133	0.625768	0.863336	0.606625	0.64894
CBR4	1.27455	1.11837	1.07044	1.15359	1.15183
CBX1	0.744116	0.83195	0.950955	0.817507	0.832909
CBX2	1.05287	1.06658	1.01776	1.05794	1.04862
CBX4	1.41738	1.26864	1.09479	1.29974	1.26475
CBX5	0.89766	0.944573	0.947123	0.948989	0.934337
CBX6	0.67812	0.755583	0.8788	0.764635	0.766008
CBX7	0.972579	0.965567	1.0248	0.975338	0.984296
CBY1	1.09337	1.11873	1.00922	1.08797	1.07652
CC2D1A	1.18422	1.15479	1.06353	1.13702	1.134
CCBL1	0.932673	0.949234	0.928146	0.954677	0.941118
CCDC101	1.23841	1.17303	1.06898	1.18001	1.16348
CCDC102B	0.594984	0.67326	0.87525	0.669065	0.69594
CCDC121	1.12988	1.09948	1.05689	1.12835	1.10325
CCDC130	0.953411	0.947711	0.989447	0.958574	0.962152
CCDC132	1.00267	1.05106	1.05088	1.03673	1.03514
CCDC14	0.805013	0.835888	0.951394	0.851503	0.85926
CCDC15	0.784198	0.852026	0.976325	0.852286	0.863504
CCDC25	0.893913	0.95003	0.982577	0.921394	0.936399
CCDC28A	0.968955	0.974775	0.999147	0.992558	0.983781
CCDC28B	0.715665	0.739441	0.887629	0.776865	0.777226
CCDC47	1.00998	1.01406	1.01681	1.03257	1.01832
CCDC51	1.23422	1.29725	1.12208	1.22102	1.217
CCDC53	1.06859	1.12441	1.04506	1.05926	1.07391
CCDC57	1.04412	1.00293	0.989945	1.01024	1.01161
CCDC59	0.960135	0.973692	0.973507	0.977076	0.971081
CCDC6	1.11555	1.05908	1.08642	1.10472	1.09123
CCDC69	0.924436	1.00167	1.08251	0.928377	0.982177
CCDC71	0.949428	1.05987	1.00191	0.997087	1.00131
CCDC85B	0.86704	0.924164	0.964533	0.888292	0.91026
CCDC86	0.774246	0.802354	0.942945	0.826056	0.834037
CCDC88A	0.645472	0.647444	0.820178	0.690056	0.697378
CCDC9	0.97074	1.02822	0.984345	1.00204	0.996107
CCDC90B	1.12557	1.2331	1.02309	1.10768	1.11989
CCDC91	1.14351	1.15772	1.00028	1.07032	1.09111
CCDC92	0.689596	0.760106	0.926016	0.729163	0.771308
CCDC93	1.00997	1.08116	1.00722	1.02443	1.03027
CCDC94	0.882963	0.928627	0.955406	0.912751	0.919562
CCHCR1	0.865561	0.910514	0.977809	0.913375	0.91595
CCK	1.06415	1.30124	1.00378	1.01378	1.08952
CCL19	1.14401	1.14286	1.01508	1.13841	1.10868
CCL5	0.983497	1.09925	0.98387	0.969643	1.00775
CCNA2	0.66809	0.716977	0.895016	0.73614	0.74952
CCNB1	0.685778	0.781396	0.880084	0.760718	0.773928
CCNB2	0.99958	1.07664	0.954771	1.01261	1.00997
CCNC	1.32527	1.25664	1.02332	1.23172	1.20368
CCND1	0.824318	0.825857	0.928791	0.862299	0.859298
CCND2	0.902861	1.07952	0.868907	0.981609	0.954863
CCND3	0.915952	0.974253	0.934733	0.935913	0.939976
CCNE1	1.0454	0.936572	0.979747	1.02721	0.996321
CCNF	0.785623	0.794783	0.922051	0.848154	0.835936
CCNG1	1.03315	1.13698	1.00391	1.04045	1.05246
CCNG2	1.26981	1.14677	1.036	1.0956	1.13385
CCNH	0.801958	0.86021	0.947865	0.825325	0.857101
CCNI	1.01699	1.01212	0.963581	1.00038	0.998043
CCNJ	1.11037	1.08009	1.03346	1.08897	1.07785
CCNJL	0.922537	0.943788	1.01286	0.925512	0.950491
CCNO	0.969121	1.0539	1.0007	0.965127	0.996589
CCNT1	1.00043	1.04712	0.981845	1.0114	1.00992
CCNT2	1.05133	1.05009	1.01695	1.02792	1.03647
CCPG1	1.16714	1.06003	1.01784	1.11061	1.08748
CCR1	0.887348	1.05468	0.994739	0.912385	0.960009
CCR7	1.08949	1.036	0.998461	0.991548	1.02815
CCS	0.980917	0.98146	1.00778	0.982795	0.988173
CCT2	0.923005	0.925504	0.957239	0.936912	0.935568
CCT3	0.888539	0.949353	0.96635	0.917289	0.9299
CCT4	1.05427	1.04884	0.972912	1.04237	1.02906
CCT5	0.960552	0.998808	0.935842	0.959876	0.963508
CCT6A	0.952405	0.974493	0.974463	0.974495	0.968917
CCT6B	1.20678	1.11486	1.05152	1.1185	1.12157
CCT7	0.9459	0.953107	0.950228	0.956078	0.951321
CCT8	0.978156	0.979982	0.999631	0.975868	0.983364
CD14	1.82582	1.73593	1.14012	1.59035	1.54832
CD151	0.848379	0.930812	0.939331	0.896005	0.902912
CD164	1.21929	1.15638	1.02683	1.15029	1.136
CD1A	1.02791	1.10112	0.983703	1.00491	1.02848
CD209	0.933838	1.00365	0.990996	0.929478	0.96392
CD226	0.946456	1.02209	0.998182	0.95924	0.981028
CD2AP	1.29656	1.22641	1.05041	1.18862	1.18702
CD2BP2	0.933223	0.961378	0.970745	0.950847	0.953946
CD320	0.578686	0.605975	0.858753	0.660228	0.667751
CD36	1.08543	1.29109	1.0128	1.11668	1.12203
CD3EAP	0.681495	0.758956	0.930265	0.763173	0.778444
CD40	0.948618	0.994583	0.982229	0.955821	0.970131
CD44	0.748804	0.857274	0.886928	0.814398	0.825188
CD47	0.894009	0.933865	0.904898	0.940095	0.918014
CD55	0.893925	1.01099	0.915477	0.940712	0.939265
CD58	0.782602	0.887305	0.923208	0.835971	0.855611
CD59	0.601545	0.698991	0.83725	0.676364	0.698544
CD6	1.2116	1.18647	1.03513	1.15643	1.14534
CD63	0.815473	0.872735	0.923364	0.844811	0.863189
CD68	0.846809	0.872074	0.909827	0.852538	0.869967
CD7	1.0793	1.07538	0.972357	1.03841	1.04046
CD70	0.410299	0.367293	0.699096	0.503546	0.479924
CD74	1.15642	1.16782	0.985967	1.11896	1.10482
CD79B	0.966579	1.09343	1.02981	0.976179	1.01526
CD81	0.93986	0.952904	0.973069	0.951156	0.954173
CD82	1.06722	1.20911	0.975714	1.08454	1.08099
CD83	0.588328	0.656643	0.848757	0.686263	0.688741
CD86	1.06592	1.26096	1.04777	0.99685	1.0885
CD8B	1.01825	1.16737	1.02555	0.974185	1.04392
CD9	1.78915	1.6905	1.11354	1.55076	1.51174
CDA	0.767714	0.788757	1.01116	0.725591	0.81642
CDADC1	0.840604	0.867067	0.991863	0.837747	0.88217
CDC123	1.04589	1.06196	0.981528	1.03095	1.02963
CDC14A	0.88335	0.99319	0.994732	0.901954	0.94192
CDC14B	0.873654	0.870062	0.950869	0.933981	0.906436
CDC16	0.926173	0.969449	0.967837	0.952731	0.953888
CDC20	0.607032	0.705602	0.872143	0.695719	0.714
CDC23	1.00118	1.00456	0.977369	0.987671	0.992636
CDC25A	0.877878	0.829933	0.951502	0.915509	0.89256
CDC25B	0.817831	0.879582	0.923492	0.848518	0.86648
CDC25C	0.67901	0.679193	0.885825	0.751216	0.744296
CDC27	0.747773	0.856632	0.934475	0.788982	0.828991
CDC34	1.00637	1.02384	0.971114	0.968481	0.992175
CDC37L1	1.13911	1.16794	1.02171	1.16478	1.12173
CDC40	1.00761	1.01273	1.00885	1.0125	1.01042
CDC42	0.750049	0.81345	0.91965	0.806441	0.82017
CDC42BPA	0.873944	0.977718	0.972938	0.904067	0.931099
CDC42BPB	1.07446	1.10919	0.994839	1.09984	1.06861
CDC42EP1	1.0076	1.13068	1.04398	1.07944	1.06446
CDC42EP2	0.842909	0.851811	0.967975	0.936321	0.898159
CDC42EP3	0.569421	0.621563	0.789252	0.64805	0.652283
CDC42SE1	1.10456	1.14668	1.00479	1.09249	1.08588
CDC42SE2	1.16779	1.19026	1.07204	1.15074	1.14432
CDC5L	0.920473	0.963561	0.94681	0.932202	0.940624
CDC6	1.04059	0.929607	0.977536	1.06193	1.00104
CDC7	0.72781	0.751915	0.941182	0.813215	0.804482
CDC73	0.883845	0.95508	0.997679	0.95609	0.947275
CDCA3	0.577645	0.614472	0.844909	0.662258	0.667575
CDCA4	0.69733	0.754527	0.911847	0.752988	0.775275
CDCA8	0.601267	0.622291	0.857958	0.691359	0.686369
CDCP1	0.930139	0.930196	0.963719	0.873496	0.923812
CDH1	11.2694	8.03643	2.32836	6.74595	6.14135
CDH11	0.220223	0.311297	0.642736	0.311519	0.342286
CDH13	0.713852	0.653428	0.758768	0.72646	0.712085
CDH2	0.279956	0.297796	0.630192	0.38991	0.378322
CDH3	3.20992	2.83092	1.39557	2.43482	2.35727
CDH4	0.999974	0.986371	0.937585	0.952389	0.968754
CDIPT	1.24508	1.16847	1.04676	1.1804	1.1579
CDK10	1.08056	1.07156	1	1.05628	1.05163
CDK2AP2	1.05702	1.09853	1.03308	1.0996	1.07168
CDK4	0.959145	0.937847	0.95058	0.966019	0.95334
CDK5	0.870952	0.871031	0.974048	0.898649	0.902712
CDK5R1	0.997442	1.02789	1.00578	0.970584	1.00022
CDK5RAP1	1.04266	0.991437	1.02424	1.03319	1.0227
CDK5RAP2	0.978941	0.920285	0.943768	0.967549	0.952367
CDK5RAP3	1.21086	1.07824	1.05247	1.12912	1.11606
CDK6	0.903811	0.906521	0.925443	1.00048	0.933262
CDK7	1.15192	1.16549	1.03494	1.1231	1.11768
CDK8	1.00271	0.961116	0.989421	0.958604	0.977783
CDK9	1.00642	1.01509	0.949724	0.970093	0.984972
CDKAL1	0.97809	1.02687	1.02693	1.00897	1.01001
CDKL1	0.805143	0.838069	0.916446	0.881713	0.859304
CDKL2	1.03305	1.12281	1.01813	0.985921	1.03877
CDKN1A	1.05258	1.07264	0.933033	1.02645	1.01973
CDKN1B	1.30332	1.1828	1.0657	1.23917	1.19449
CDKN1C	0.823685	0.897019	0.945061	0.815432	0.868666
CDKN2A	0.63684	0.704745	0.900027	0.764997	0.74558
CDKN2AIP	1.0089	0.972506	0.983088	0.987173	0.987828
CDKN2B	0.794266	0.916338	0.937509	0.910251	0.887748
CDKN2C	0.642384	0.668497	0.896032	0.741575	0.730875
CDKN3	0.638333	0.736108	0.938265	0.737323	0.75508
CDO1	0.869472	0.961149	0.9992	0.908087	0.933161
CDON	1.00388	0.967199	0.990287	1.00151	0.990613
CDR2	0.925571	0.910468	0.970574	0.938766	0.936084
CDR2L	0.776452	0.754469	0.968768	0.815321	0.824757
CDS1	2.05993	1.7563	1.2384	1.71925	1.66595
CDS2	1.10106	1.06597	1.03145	1.10867	1.07635
CDT1	0.959775	0.910365	0.982671	0.993037	0.960925
CDV3	1.21867	1.18734	0.996203	1.16731	1.13893
CDYL	0.967904	0.952596	0.966877	0.926532	0.95333
CEACAM1	1.46235	1.59974	1.14619	1.40882	1.39413
CEACAM3	1.1297	1.10539	1.00765	1.08713	1.08148
CEACAM5	1.50968	1.53343	1.19215	1.31906	1.38129
CEBPA	2.19609	2.11373	1.36789	1.91264	1.86679
CEBPB	1.19878	1.224	1.03874	1.16087	1.15333
CEBPD	0.745184	0.840023	0.951365	0.793386	0.82908
CEBPG	1.12622	1.09629	1.00279	1.09707	1.07956
CEBPZ	0.840928	0.867551	0.966259	0.878317	0.887053
CECR5	1.0768	1.08249	1.04322	1.10984	1.07783
CELSR1	1.25841	1.26371	1.10251	1.12476	1.18503
CELSR2	2.02693	1.71935	1.22833	1.76996	1.65909
CELSR3	1.14305	1.18015	1.03486	1.12915	1.12049
CENPA	0.616301	0.652857	0.867698	0.686651	0.699727
CENPB	0.829327	0.861342	0.946111	0.872803	0.876375
CENPE	0.644988	0.695518	0.892596	0.698506	0.727229
CENPF	0.562955	0.617493	0.84292	0.662711	0.663826
CENPI	0.751995	0.817135	0.92839	0.810722	0.824665
CENPJ	0.720353	0.71349	0.890743	0.759176	0.767816
CENPM	0.7371	0.703848	0.881348	0.812762	0.780781
CENPQ	0.690122	0.773502	0.978202	0.737304	0.787709
CENPT	0.871554	0.920008	0.963102	0.925579	0.919481
CEP135	0.783771	0.851637	0.966722	0.849718	0.860508
CEP152	0.775255	0.828384	0.938265	0.8188	0.838098
CEP164	0.929428	0.98681	1.00098	0.951111	0.966667
CEP170	0.572006	0.696984	0.872143	0.653191	0.69034
CEP250	0.977954	0.961538	1.00026	0.991217	0.982633
CEP350	1.02179	1.03684	0.995746	0.98209	1.00889
CEP55	0.548429	0.695752	0.882318	0.653442	0.68486
CEP57	1.13218	1.1262	1.03806	1.12125	1.10373
CEP63	1.20081	1.16166	1.03164	1.11064	1.12438
CEP68	1.00011	1.02295	1.03315	1.05471	1.02754
CEP70	1.13817	1.04602	1.0256	1.0866	1.07324
CEP72	0.909884	0.870464	0.997964	0.923485	0.924316
CEP97	0.853257	0.929695	0.985918	0.888793	0.913094
CEPT1	1.20366	1.18789	0.991843	1.15953	1.1324
CERK	0.753151	0.817484	0.911227	0.805627	0.819937
CES1	1.54092	1.3442	1.12687	1.44793	1.35586
CES2	1.43723	1.40283	1.09536	1.32179	1.30711
CETN2	0.923711	0.964432	0.999433	0.954553	0.960153
CETN3	0.884064	0.910061	0.995106	0.884911	0.917446
CFB	1.98181	1.5375	1.16295	1.67881	1.56174
CFH	0.567341	0.746868	0.80244	0.687195	0.695257
CFL1	0.858833	0.956461	0.93609	0.900276	0.912152
CFLAR	1.11838	1.22155	1.07056	1.12916	1.13362
CGGBP1	0.884702	0.883564	0.981102	0.914485	0.915127
CGRRF1	0.819259	0.89283	1.00704	0.864481	0.893301
CHAC1	1.14259	1.23464	1.03195	1.12775	1.13195
CHAF1A	0.82348	0.789818	0.913274	0.891365	0.85302
CHAF1B	0.803277	0.825015	0.942946	0.84057	0.851328
CHCHD2	1.00672	1.03454	0.990604	0.99865	1.00749
CHCHD3	0.896219	0.930022	0.959486	0.924773	0.927354
CHCHD7	0.874617	0.901525	0.920645	0.90135	0.899384
CHD1	0.921382	0.919962	0.952483	0.920895	0.92858
CHD1L	0.857977	0.907215	0.979738	0.88798	0.907141
CHD4	1.13541	1.0466	0.990467	1.11609	1.07058
CHD7	1.1467	1.17151	1.01695	1.10311	1.10797
CHD8	1.01758	0.981471	1.00106	1.00613	1.00148
CHD9	1.06709	1.1058	1.02347	1.01149	1.0513
CHEK1	0.908078	0.936569	0.993652	0.942384	0.944673
CHEK2	0.920656	0.915764	1.00728	0.929158	0.942498
CHFR	1.03934	1.05801	1.02299	1.00872	1.0321
CHGB	0.950824	0.990682	0.959889	0.903953	0.950825
CHI3L1	0.893519	0.78378	0.887794	0.865531	0.856492
CHI3L2	1.02479	0.997181	0.957207	1.01373	0.997892
CHIC2	0.767364	0.883278	0.969807	0.843465	0.862905
CHKA	1.14629	0.989901	1.04783	1.10769	1.07127
CHM	1.02122	1.05613	1.02966	1.02977	1.03411
CHML	0.814303	0.922814	0.967517	0.892209	0.897442
CHMP1A	1.02173	1.02612	1.01414	1.02137	1.02083
CHMP2A	0.952864	0.979901	0.967282	0.975561	0.968847
CHMP2B	1.19591	1.16261	1.07159	1.11196	1.13452
CHMP5	0.936063	0.959884	0.958924	0.922815	0.944291
CHMP6	0.978636	0.996659	1.01523	1.0015	0.99792
CHMP7	0.725524	0.806512	0.906584	0.788165	0.804122
CHN1	0.435331	0.467373	0.734309	0.505699	0.52428
CHORDC1	0.940148	0.983659	0.986448	0.941327	0.96264
CHPF	1.06078	1.20267	1.00189	1.06868	1.08108
CHPT1	1.35755	1.23372	1.03384	1.26773	1.2172
CHRNA5	0.771216	0.739365	0.904056	0.851409	0.813939
CHRNB2	1.12984	1.05754	1.01622	1.11154	1.07784
CHST1	0.977288	0.943537	0.971736	0.991603	0.970883
CHST10	0.644035	0.676942	0.861699	0.720651	0.721332
CHST11	0.698238	0.744665	0.854386	0.715545	0.750869
CHST12	0.894946	0.875815	0.949279	0.920791	0.90979
CHST2	0.369349	0.35058	0.717974	0.475281	0.45848
CHST3	0.755071	0.851889	0.886208	0.8603	0.836834
CHST7	0.702924	0.713251	0.896091	0.75018	0.761934
CHSY1	0.767716	0.821648	0.896759	0.82946	0.827636
CHUK	0.901586	0.92047	0.989079	0.92066	0.932367
CIAO1	1.02387	0.990109	1.00934	1.01762	1.01015
CIAPIN1	0.92142	0.979456	0.984535	0.948031	0.958019
CIB2	0.830282	0.817933	0.915985	0.883996	0.861133
CIC	0.969067	0.97899	0.938565	0.989317	0.968797
CINP	0.877936	0.907907	0.96379	0.901055	0.912136
CIRBP	1.51107	1.3983	1.0712	1.3896	1.33171
CISD1	0.981491	0.988577	1.03052	0.982325	0.995526
CISH	1.18026	1.06422	1.0628	1.05969	1.09059
CIT	0.692397	0.696128	0.887586	0.776003	0.759066
CITED2	0.805702	0.955784	0.949565	0.884533	0.896795
CKAP2	0.820213	0.825275	0.89276	0.839138	0.843866
CKAP4	0.736475	0.805698	0.86994	0.781191	0.796882
CKAP5	0.84282	0.910186	0.941484	0.893493	0.896277
CKB	0.942946	0.905299	1.05791	1.00787	0.97675
CKS1B	0.821494	0.870438	0.935792	0.85877	0.870662
CKS2	0.612542	0.720979	0.866386	0.679865	0.714165
CLASP1	0.963644	1.03523	0.958614	0.988238	0.985971
CLASP2	1.23474	1.13166	1.04041	1.17087	1.14223
CLCC1	1.09508	1.11171	1.03238	1.06415	1.0754
CLCN2	0.975102	1.00368	1.02976	0.979478	0.996766
CLCN3	1.11346	1.11099	0.997416	1.09637	1.07846
CLCN4	0.852948	0.901382	0.985214	0.831134	0.890755
CLCN5	1.17487	1.21209	1.10572	1.05958	1.13652
CLCN6	0.912069	0.92175	0.962095	0.909843	0.926203
CLCN7	1.0626	1.03941	0.985564	1.05345	1.03482
CLDN1	2.73127	2.47504	1.31736	2.33467	2.13535
CLDN14	0.803775	0.903337	0.999498	0.803019	0.873721
CLDN18	0.965102	1.07129	0.978864	0.925475	0.983767
CLDN7	5.33999	5.15571	1.98206	3.53358	3.72641
CLDND1	1.16957	1.13768	0.979885	1.14259	1.10479
CLEC11A	0.969553	1.03463	1.03172	0.989483	1.00596
CLEC2D	0.874406	0.964106	1.00464	0.88998	0.931767
CLEC4A	0.998246	0.996728	0.994993	0.974765	0.991137
CLEC4E	0.965702	1.04517	1.03884	0.922232	0.991643
CLEC7A	1.08244	1.15167	1.0326	1.05897	1.08053
CLGN	0.726791	0.720664	0.8995	0.828321	0.790379
CLIC1	0.869064	0.931581	0.953412	0.898575	0.912592
CLIC2	0.967629	1.21893	1.07163	0.962667	1.05027
CLIC4	0.849355	0.937065	0.897349	0.898625	0.895055
CLINT1	1.04548	1.06188	0.9878	1.02727	1.03023
CLIP1	1.16402	1.16668	1.02736	1.11404	1.11657
CLIP2	0.634694	0.694812	0.91566	0.699835	0.729105
CLIP4	0.674776	0.689956	0.817471	0.729839	0.725972
CLK4	1.18681	1.21411	1.04396	1.14258	1.14499
CLMN	2.10068	1.89729	1.28829	1.86253	1.75854
CLN3	1.41144	1.31888	1.12213	1.31624	1.28769
CLN5	0.805031	0.885336	0.94467	0.866615	0.873991
CLN6	0.970019	0.976028	0.969266	0.976253	0.972886
CLN8	0.777041	0.834177	0.922349	0.847137	0.843602
CLNS1A	1.09974	1.08059	0.999934	1.0799	1.06433
CLOCK	0.985195	1.0302	1.0198	0.990207	1.00617
CLPB	0.940784	0.907342	0.94474	0.933357	0.931441
CLPP	0.879278	0.911602	0.968694	0.909632	0.91674
CLPTM1	1.09395	1.09044	1.01191	1.0651	1.06484
CLPX	1.42098	1.26977	1.08996	1.30794	1.26642
CLSPN	0.728938	0.815884	0.896392	0.809166	0.810426
CLSTN1	0.821803	0.984725	0.946583	0.918952	0.915975
CLSTN3	1.14796	1.06782	1.04529	1.10741	1.09142
CLTA	1.06501	1.11915	0.981098	1.05882	1.05486
CLTB	1.33698	1.31115	1.08109	1.2359	1.2371
CLTC	1.00607	1.01744	1.00105	1.01768	1.01054
CLTCL1	0.843088	0.976464	0.965446	0.876479	0.913586
CLU	1.11934	1.09833	1.06994	1.16474	1.11255
CLUAP1	0.973005	0.998642	0.99586	0.986358	0.988415
CMAS	1.03676	1.0277	0.976312	0.994644	1.00856
CMPK1	1.07135	1.08009	1.02646	1.04648	1.05588
CMTM6	1.11315	1.10753	1.00535	1.10717	1.08233
CNBP	1.07289	1.04013	0.948662	1.02995	1.02187
CNDP2	1.119	1.08086	0.97406	1.06812	1.05913
CNIH4	1.1953	1.22254	1.05056	1.1509	1.15292
CNKSR1	1.42231	1.4222	1.13169	1.29589	1.31239
CNKSR2	0.969297	1.11667	1.0331	0.988966	1.02548
CNN2	1.07757	1.08747	1.00172	1.10175	1.06641
CNN3	0.531492	0.59801	0.853078	0.642569	0.646068
CNNM2	0.960521	0.971108	0.977454	0.958707	0.966917
CNNM3	1.2738	1.22687	1.10573	1.26357	1.21559
CNNM4	1.20706	1.09085	1.07667	1.19091	1.13989
CNOT1	1.29039	1.21412	1.03963	1.21948	1.18716
CNOT2	1.02776	0.98887	0.988565	0.997651	1.00058
CNOT3	0.945917	0.951747	0.969035	0.985113	0.962831
CNOT4	0.934999	1.02788	1.01182	0.983612	0.988941
CNOT6	1.18385	1.13738	1.04063	1.16117	1.12941
CNOT7	1.03923	1.07702	0.949623	1.02735	1.02224
CNOT8	1.04753	1.06656	0.987849	1.04157	1.03546
CNP	0.957323	0.998128	0.982931	0.967531	0.976356
CNPY3	0.915291	0.924451	0.934349	0.9382	0.92803
CNTN1	0.739202	0.916594	0.928351	0.810256	0.844926
CNTNAP1	0.520385	0.57481	0.819538	0.597604	0.618668
CNTNAP2	1.7777	1.58453	1.31916	1.65499	1.57476
COASY	1.17895	1.08933	1.01796	1.1221	1.10054
COBLL1	1.68405	1.66625	1.20245	1.53573	1.50876
COG2	1.13337	1.10271	1.03109	1.08229	1.08672
COG4	1.09506	1.07141	1.03634	1.09407	1.07396
COG5	1.04099	1.03425	0.991146	1.01733	1.02075
COG7	1.15445	1.09559	1.00839	1.13323	1.09646
COIL	1.03001	1.01735	0.998478	1.02245	1.01701
COL11A1	0.801606	0.796392	0.887713	0.858295	0.835121
COL16A1	0.958355	1.01288	0.949202	0.942798	0.965418
COL17A1	1.50829	1.60038	1.03498	1.38366	1.36354
COL18A1	0.830978	0.870146	0.962684	0.862568	0.880267
COL1A1	0.441017	0.520958	0.692881	0.529726	0.53888
COL1A2	0.363683	0.468157	0.623419	0.464935	0.471326
COL2A1	1.54946	1.5471	1.22777	1.37665	1.41876
COL3A1	0.474021	0.662404	0.685295	0.58691	0.596132
COL4A2	0.343503	0.404813	0.658176	0.425299	0.444176
COL4A3BP	1.09288	1.09807	1.02581	1.07018	1.07135
COL4A5	0.915277	1.01809	0.960817	0.952055	0.960862
COL4A6	1.13447	1.20979	1.02776	1.11133	1.11895
COL5A1	0.23661	0.264164	0.566517	0.352271	0.334194
COL5A2	0.426182	0.559778	0.803635	0.562811	0.573137
COL5A3	0.886438	1.02215	0.901205	0.901576	0.926292
COL6A1	0.435804	0.508007	0.727512	0.536965	0.542297
COL6A2	0.491077	0.567752	0.801131	0.582131	0.600493
COL6A3	0.204643	0.265526	0.579958	0.296321	0.310861
COL8A1	0.521989	0.592746	0.811226	0.635012	0.631849
COL9A2	1.19197	1.11333	1.02805	1.13054	1.11442
COMMD1	0.757335	0.855717	1.02896	0.833117	0.863337
COMMD10	1.1881	1.15036	1.01595	1.12419	1.11776
COMMD8	0.932731	0.991071	0.968983	0.937496	0.957275
COMMD9	0.891834	0.89787	0.981824	0.91692	0.921437
COMT	1.10231	1.168	1.00332	1.09781	1.09126
COPB1	1.09492	1.08503	0.995307	1.04869	1.05525
COPB2	0.950142	0.907701	0.951701	0.965783	0.943578
COPE	1.0206	1.04314	0.989819	0.999674	1.0131
COPS2	0.952232	0.97586	0.977617	0.954812	0.96506
COPS3	0.870345	0.925677	0.956818	0.912748	0.915868
COPS4	1.03833	1.06192	0.978968	1.02065	1.02452
COPS5	0.820567	0.895449	0.962636	0.874103	0.886737
COPS6	0.81547	0.834382	0.93859	0.885662	0.86722
COPS7A	1.02406	1.03474	0.993469	1.03131	1.02076
COPS7B	0.98006	0.96113	0.972886	1.00166	0.978823
COPS8	0.824053	0.913163	0.90223	0.866275	0.875728
COPZ1	1.03523	1.0716	0.983772	1.04275	1.03285
COPZ2	0.908185	1.00195	0.916051	0.950652	0.943498
COQ10B	0.95748	0.990672	0.964512	0.959664	0.967992
COQ2	0.917518	0.996329	0.97885	0.954248	0.961277
COQ3	0.993546	0.983929	1.0207	0.988042	0.996451
COQ6	1.19037	1.08405	1.05134	1.13452	1.11384
COQ7	1.23006	1.14011	1.05085	1.16164	1.14386
CORO1A	0.861119	0.853206	0.985328	0.904074	0.899446
CORO1C	0.797362	0.91443	0.924555	0.869421	0.874968
CORO2A	1.485	1.3716	1.16058	1.45646	1.36217
CORO2B	0.67967	0.786741	0.871651	0.790812	0.779177
COTL1	0.595763	0.70474	0.864889	0.669484	0.702184
COX10	1.11707	1.15306	0.998519	1.09553	1.0895
COX11	1.28465	1.14964	1.09392	1.21081	1.18264
COX15	1.04875	1.13722	1.04293	1.10454	1.08265
COX17	1.21398	1.1285	1.01624	1.11479	1.11616
COX4I1	1.07066	1.08604	1.02505	1.06372	1.06113
COX5A	1.05576	0.996939	1.01295	1.06276	1.03173
COX5B	1.05724	1.01933	1.0197	1.03984	1.03391
COX6A1	1.52397	1.38437	1.05106	1.37042	1.32031
COX6B1	1.11325	1.06254	1.02309	1.07935	1.06906
COX6C	0.996581	1.03446	1.0089	0.983434	1.00567
COX7A2	0.918619	0.940898	0.985998	0.92284	0.941716
COX7B	1.15372	1.15876	1.05315	1.1229	1.12132
COX7C	0.971942	1.01109	1.01929	0.976247	0.994426
COX8A	0.951922	0.977223	1.00298	0.963761	0.973788
CP	1.24023	1.21691	1.10274	1.18011	1.18383
CPA4	0.608994	0.760921	0.858241	0.785686	0.747657
CPD	1.47353	1.37993	1.1019	1.41833	1.33516
CPE	0.654941	0.713956	0.844702	0.784422	0.746074
CPEB1	0.549512	0.68126	0.880078	0.617146	0.671506
CPEB3	1.23958	1.33148	1.11862	1.22518	1.22637
CPM	0.909119	1.15584	1.03509	0.959586	1.01075
CPNE3	1.21723	1.18121	1.08885	1.18021	1.16589
CPS1	1.01704	1.01821	1.03014	1.00815	1.01835
CPSF1	0.986357	0.946014	1.00142	1.00653	0.984789
CPSF3L	0.925311	0.968611	0.953684	0.941939	0.947253
CPSF4	1.12982	1.0793	1.02305	1.11539	1.0861
CPSF6	1.20671	1.12604	1.00003	1.1772	1.12462
CPT1A	1.34857	1.25234	1.07821	1.29643	1.23955
CPT2	1.32841	1.27901	1.10989	1.28902	1.24864
CPVL	0.838789	0.959603	1.08116	0.960493	0.956163
CRABP2	1.45641	1.34381	1.17654	1.24042	1.30002
CRADD	1.0381	1.07555	1.04205	1.02327	1.04457
CRBN	1.1204	1.07332	1.07229	1.10234	1.0919
CREB1	0.973391	1.00777	0.973601	0.976593	0.982733
CREB3	0.876372	0.970941	0.950011	0.905079	0.924856
CREB3L1	0.694469	0.753357	0.865882	0.822139	0.781204
CREB3L2	0.910879	1.01163	0.922349	0.942193	0.945975
CREB5	0.736382	0.794866	0.898386	0.796982	0.804595
CREBBP	1.03725	1.06717	0.987758	1.03118	1.03045
CREBL2	1.23528	1.15799	1.05763	1.17297	1.15418
CREG1	1.67613	1.61645	1.15651	1.48842	1.46955
CRELD1	1.13097	1.09982	1.036	1.14819	1.1029
CREM	0.755526	0.797707	0.97111	0.797199	0.826479
CRIM1	0.684324	0.792177	0.893595	0.787644	0.785939
CRIP2	0.86675	0.98419	0.967963	0.978315	0.948042
CRIPT	0.819979	0.848498	0.948272	0.859977	0.867897
CRISPLD2	0.85557	1.01203	0.933593	0.93343	0.932014
CRK	0.926005	0.965885	0.959939	0.934971	0.946553
CRKL	1.1842	1.15323	1.03405	1.1966	1.14014
CRLF3	0.853846	0.864352	0.932548	0.871436	0.880023
CROT	1.46362	1.40154	1.1436	1.33558	1.33044
CRTAP	0.763414	0.827629	0.924239	0.81366	0.830244
CRTC1	1.02018	1.07253	1.00394	1.0244	1.02995
CRY1	0.915703	0.954252	0.985021	0.96019	0.953466
CRY2	1.25446	1.20204	1.06974	1.21224	1.18252
CRYBB2	0.99495	1.0615	0.974133	0.985718	1.00351
CRYL1	1.30349	1.23128	1.13279	1.21351	1.21875
CRYZ	0.948951	0.917473	1.01131	0.947007	0.955584
CRYZL1	1.04818	1.09198	1.02762	1.02209	1.04711
CS	1.18018	1.1404	1.02641	1.15511	1.12393
CSAD	1.35847	1.2333	1.0732	1.2318	1.21993
CSE1L	0.94393	0.961398	0.990396	0.978337	0.968356
CSF1	0.715597	0.836059	0.864934	0.816256	0.806174
CSF2	0.731235	0.822995	0.946221	0.825251	0.827958
CSF2RB	1.07119	1.2054	1.03255	1.04643	1.08681
CSF3	0.783299	0.638092	0.805708	0.851385	0.765206
CSGALNACT1	0.997451	0.985512	0.918332	0.992857	0.972994
CSGALNACT2	0.741771	0.851235	0.897508	0.772208	0.813342
CSK	1.10795	1.048	1.01763	1.06964	1.0603
CSNK1A1	1.17836	1.18866	0.998049	1.12992	1.12107
CSNK1D	0.950897	0.942311	0.982224	0.961742	0.959178
CSNK1G1	1.02803	1.11346	1.04741	1.02983	1.05412
CSNK1G2	0.865276	0.879499	0.944518	0.883789	0.892765
CSNK1G3	0.885908	0.983627	0.928694	0.887597	0.920612
CSNK2A2	1.17738	1.13369	1.01313	1.14078	1.11447
CSNK2B	1.12647	1.18181	1.00611	1.10647	1.10335
CSPG4	0.769476	0.955825	0.900381	0.84771	0.865589
CSPG5	0.944425	0.958873	0.973579	0.987084	0.965858
CSPP1	0.808749	0.8395	0.936473	0.862668	0.860584
CSRP1	0.829077	0.946863	0.931167	0.884825	0.896792
CSRP2	0.553804	0.577333	0.80571	0.632832	0.635422
CST3	1.16951	1.10715	0.994595	1.09628	1.09004
CST6	1.36767	1.67481	1.26304	1.3102	1.39532
CSTA	2.15435	1.98841	1.06943	1.6958	1.6695
CSTB	1.24765	1.27906	1.03473	1.22022	1.19141
CSTF1	1.04853	0.980534	1.01997	1.01096	1.01471
CSTF2	0.991962	1.00541	0.999848	1.01116	1.00207
CSTF2T	0.755301	0.797892	0.970278	0.816181	0.831164
CSTF3	0.879372	0.890232	0.968234	0.897402	0.908156
CTAGE5	1.55175	1.43305	1.12896	1.41474	1.37281
CTBP1	0.931312	0.947822	0.951762	0.933108	0.940959
CTBP2	0.997414	1.03776	0.975691	0.992256	1.00052
CTBS	0.89318	0.947755	0.949306	0.892791	0.920339
CTCF	1.06584	1.05802	1.00425	1.06273	1.0474
CTDSP1	1.17448	1.14981	1.03195	1.15035	1.12523
CTDSP2	0.99717	0.95587	0.977043	1.00281	0.98305
CTDSPL	1.60696	1.5918	1.11592	1.46543	1.43012
CTF1	1.06075	1.09555	1.03379	1.03465	1.05589
CTGF	0.23698	0.246012	0.603989	0.344752	0.331934
CTH	1.02558	0.992399	1.06803	0.96834	1.0129
CTNNA1	1.49978	1.44191	0.945028	1.38583	1.29727
CTNNA2	0.829299	0.896779	0.929568	0.844109	0.874015
CTNNAL1	0.747353	0.912548	0.987227	0.849909	0.869747
CTNNB1	0.944831	1.01713	0.926987	0.943644	0.95753
CTNNBIP1	1.14005	1.23203	1.07671	1.12447	1.14195
CTNNBL1	0.919431	0.928771	0.987326	0.930158	0.941047
CTNS	0.945867	0.939929	1.00516	0.947088	0.959152
CTPS2	1.1512	1.0555	1.10436	1.10737	1.10409
CTR9	1.10562	1.07767	1.03352	1.0839	1.07486
CTSA	0.87629	0.903236	0.97644	0.917783	0.917717
CTSB	0.652836	0.722665	0.81268	0.718733	0.724531
CTSC	0.888302	0.970291	0.959948	0.95871	0.943734
CTSD	1.76272	1.68805	1.18546	1.5672	1.53336
CTSF	0.798276	0.869385	0.94694	0.838139	0.861491
CTSK	0.73906	0.816798	0.951127	0.770918	0.815662
CTSO	0.738985	0.863702	0.937363	0.804198	0.832851
CTSS	0.862091	0.904245	0.938599	0.870444	0.893336
CTSZ	0.966348	1.05039	1.04494	1.02849	1.02198
CTTN	0.862536	0.921962	0.959811	0.897444	0.909747
CTTNBP2NL	0.741059	0.922708	0.964093	0.833574	0.860984
CUEDC2	0.902726	0.943209	0.974394	0.928832	0.936934
CUL1	0.960886	0.955651	0.951787	0.961346	0.957409
CUL2	0.823848	0.891731	0.999598	0.870732	0.894227
CUL3	1.03304	0.959514	0.988889	1.00145	0.995374
CUL4B	0.758001	0.805661	0.91776	0.794794	0.816961
CUL5	1.06663	1.02363	1.01266	1.02144	1.03088
CUL7	0.901351	0.935868	0.935647	0.921145	0.923395
CUTA	0.857025	0.904369	0.954698	0.878196	0.89784
CUTC	0.824048	0.873898	0.958828	0.857874	0.877292
CUX1	0.955131	0.973536	0.989132	0.933859	0.962693
CUZD1	0.777779	0.934308	0.978893	0.831934	0.877087
CWF19L1	0.982523	0.983564	1.0068	0.999995	0.993165
CXADR	2.43295	2.2849	1.33558	2.23565	2.01845
CXCL14	1.17511	1.12218	1.09389	0.970099	1.08763
CXCL2	0.847031	0.785662	0.806598	0.805142	0.810805
CXCL3	0.384195	0.415531	0.700376	0.417531	0.46483
CXCL5	0.731748	0.760557	0.881547	0.830526	0.798956
CXCR4	0.940501	1.08562	1.06914	1.03871	1.03191
CXorf57	0.856021	0.940077	0.926082	0.922833	0.910658
CXXC1	0.893974	0.916888	0.952295	0.902998	0.916273
CXXC4	1.06955	1.18293	1.03173	1.05041	1.08211
CYB561	1.05567	1.05896	1.02156	1.03177	1.04187
CYB5A	1.40981	1.27211	1.15374	1.29904	1.28042
CYB5B	0.854238	0.83952	0.926042	0.860498	0.869456
CYB5R1	1.37223	1.34476	1.08546	1.29294	1.26858
CYB5R2	1.08844	1.25962	1.10916	1.08279	1.13278
CYB5R3	0.827979	0.892949	0.91643	0.863766	0.874652
CYB5R4	1.01499	1.05128	0.983967	1.0073	1.0141
CYBA	1.09594	1.10516	0.976522	1.0889	1.06529
CYBB	1.04706	1.26158	1.06192	1.00827	1.09053
CYBRD1	0.533863	0.597333	0.747176	0.653489	0.628169
CYC1	0.939819	0.961074	0.983294	0.950535	0.958546
CYCS	1.26491	1.1783	0.99209	1.17693	1.14856
CYFIP1	1.16949	1.08487	1.04248	1.12318	1.10401
CYFIP2	1.23205	1.23045	1.09222	1.32285	1.21654
CYHR1	0.86279	0.949788	0.996007	0.902613	0.926454
CYLD	1.05334	1.09618	1.02433	1.03715	1.0524
CYP1B1	0.731586	0.896103	0.862827	0.8665	0.836718
CYP20A1	0.970101	0.997743	0.998144	1.01894	0.99608
CYP26B1	0.801181	0.933832	0.953924	0.806574	0.871042
CYP27B1	1.14376	1.18215	1.10092	1.06397	1.12182
CYP2B6	1.36583	1.3335	1.16339	1.28865	1.28547
CYP2E1	1.05634	1.11443	1.06027	1.04633	1.06902
CYP2J2	1.27389	1.3035	1.12106	1.18658	1.21911
CYP2R1	1.09379	1.1205	1.05567	1.08096	1.08748
CYP2U1	0.703104	0.896852	0.947671	0.789725	0.828836
CYP39A1	1.23635	1.36431	1.11382	1.27153	1.24322
CYP3A5	1.51698	1.51349	1.20511	1.51695	1.43133
CYP3A7	1.08034	1.13674	1.08011	1.09618	1.0981
CYP4B1	1.73753	1.60539	1.18973	1.57309	1.51157
CYP4F11	0.84872	0.95769	0.938551	0.828649	0.89167
CYP4F2	1.14863	1.22822	1.09752	1.1498	1.15511
CYP51A1	1.08058	1.11903	1.02234	1.03019	1.06232
CYR61	0.257459	0.346525	0.701879	0.377856	0.3922
DAAM1	1.65095	1.55582	1.17963	1.46389	1.45123
DAB2	0.413723	0.477951	0.766803	0.518311	0.529471
DACH1	0.908957	1.08619	1.02048	0.967358	0.993597
DAD1	0.889016	0.900773	0.94016	0.908713	0.90947
DAG1	1.19092	1.18472	1.11448	1.19226	1.17013
DAK	1.22013	1.10789	1.02735	1.14471	1.12287
DALRD3	0.998242	1.00485	1.00615	1.00098	1.00255
DAP	0.698446	0.783175	0.927287	0.792861	0.796344
DAP3	1.0437	1.00515	1.00431	1.01642	1.01727
DAPK2	1.39964	1.24275	1.05641	1.26071	1.23371
DAPK3	0.779342	0.895611	0.924452	0.821881	0.853366
DAPP1	1.66555	1.69049	1.22804	1.50706	1.51087
DARS	1.25287	1.20043	1.05256	1.22536	1.18015
DAXX	0.859774	0.923554	0.973129	0.902032	0.913713
DAZAP1	0.964699	0.973187	0.979304	0.974899	0.973008
DAZAP2	1.21496	1.13025	0.984494	1.14505	1.11543
DBF4	0.70482	0.719051	0.920015	0.735952	0.765369
DBF4B	0.854735	0.878911	0.954453	0.898685	0.895952
DBI	0.978605	1.0107	1.01472	0.981985	0.996368
DBN1	0.762718	0.772961	0.909195	0.797685	0.808635
DBNDD1	1.19254	1.09752	1.08263	1.10882	1.11958
DBP	1.09479	1.03436	1.00925	1.02101	1.03934
DBR1	1.0148	0.983317	1.01245	1.00472	1.00374
DBT	1.31472	1.28696	1.11734	1.26099	1.24258
DCAKD	0.830387	0.897488	0.967413	0.848984	0.884515
DCBLD2	0.584369	0.702158	0.849379	0.697443	0.702155
DCHS1	0.894883	1.05339	0.952504	0.977563	0.967925
DCK	0.830202	0.836716	0.961112	0.871135	0.873284
DCLK1	0.914709	0.947617	0.872914	1.01957	0.937187
DCLRE1A	1.07927	1.10782	1.04085	1.09087	1.07942
DCLRE1B	0.699815	0.771083	0.930188	0.748923	0.783021
DCLRE1C	1.10139	1.12774	1.0171	1.05553	1.0746
DCN	0.614929	0.520164	0.685028	0.631063	0.609799
DCP1A	0.895514	0.904694	0.981012	0.916425	0.923818
DCP2	1.01369	1.00468	0.989854	1.013	1.00526
DCPS	0.915094	0.937232	0.977292	0.945322	0.943472
DCTD	0.973276	1.00294	0.964501	0.980009	0.98008
DCTN1	0.860428	0.936029	0.965188	0.913347	0.917937
DCTN2	1.07972	1.09327	0.996179	1.06539	1.05796
DCTN3	1.01514	0.985658	0.980345	0.992034	0.993205
DCTN4	0.974814	1.01756	0.975133	0.971501	0.984572
DCTN5	1.15038	1.09766	1.00478	1.09821	1.08647
DCTN6	0.886201	0.955589	0.958551	0.901794	0.924978
DCUN1D1	1.11903	1.09757	1.02824	1.08544	1.08204
DCUN1D4	1.12073	1.13545	1.06345	1.09276	1.10275
DCXR	1.26043	1.1027	1.06706	1.19152	1.15297
DDA1	1.03584	1.07256	0.953978	1.02895	1.02191
DDAH1	0.774881	0.843608	0.921322	0.90315	0.858789
DDAH2	0.814638	0.795013	0.966009	0.83481	0.850113
DDB1	1.11661	1.03394	1.02268	1.07085	1.06039
DDB2	1.01049	1.0351	1.00519	1.00224	1.01317
DDHD2	0.97914	1.03775	1.00597	0.98678	1.00216
DDIT3	1.32065	1.22068	1.0333	1.20007	1.18906
DDIT4	1.49749	1.45816	1.04212	1.3562	1.32542
DDO	1.24898	1.24149	1.10154	1.18423	1.19257
DDOST	0.959168	1.00738	0.983608	0.986172	0.983934
DDR1	1.79908	1.58613	1.16717	1.61805	1.52363
DDR2	0.429366	0.539314	0.718121	0.522481	0.542918
DDX1	1.10508	1.07096	0.998018	1.08547	1.0641
DDX10	0.893945	0.940444	0.922614	0.871093	0.906634
DDX17	1.10217	1.12687	0.991077	1.0764	1.07288
DDX18	1.06518	1.0377	0.994121	1.05453	1.03752
DDX19A	0.9361	0.921207	0.973726	0.922233	0.938079
DDX21	0.984555	1.03112	0.993671	0.994308	1.00076
DDX23	1.0628	0.973477	1.01169	1.03737	1.0208
DDX24	0.97	0.973226	0.973621	0.978909	0.973934
DDX25	1.02264	1.08278	1.03963	1.0474	1.04788
DDX27	1.04067	1.00494	1.01907	1.03179	1.02403
DDX28	1.05297	1.00597	1.00706	1.04321	1.02709
DDX31	1.04344	1.05875	0.992764	1.05573	1.03733
DDX3X	1.02405	0.979774	0.943694	0.995577	0.985344
DDX41	1.08059	1.10721	1.00969	1.08841	1.07082
DDX42	1.14529	1.15857	0.995087	1.11492	1.1015
DDX46	1.01718	1.05896	0.978477	1.03174	1.02117
DDX49	0.94699	1.00025	0.97245	0.989867	0.97718
DDX5	1.07018	1.05202	0.970872	1.06132	1.03782
DDX50	1.0412	1.08016	0.989658	1.02398	1.03324
DDX51	1.09339	1.04209	1.01409	1.06093	1.05223
DDX52	1.04948	0.996739	1.03695	1.03161	1.0285
DDX54	1.12865	1.08847	1.02606	1.10846	1.08722
DDX58	1.047	1.14709	1.10128	1.03656	1.08208
DDX6	0.953625	1.03712	0.979172	1.03466	1.0005
DDX60	1.00666	0.993885	0.993015	1.01573	1.00228
DEAF1	0.923337	0.97279	0.925748	0.958202	0.944784
DECR1	1.08115	1.17618	1.07051	1.0862	1.10272
DECR2	1.15511	1.13649	1.04349	1.09391	1.10641
DEDD	0.998031	1.02294	0.990231	0.981592	0.998081
DEF6	1.37099	1.37138	1.13054	1.26261	1.27993
DEF8	0.965604	0.933124	0.979978	0.945056	0.955769
DEGS1	0.707945	0.798931	0.91216	0.77136	0.794253
DEK	0.962075	1.00895	0.98528	0.982637	0.984594
DENND1A	1.29231	1.20701	1.06033	1.21265	1.19005
DENND2D	2.33454	2.19812	1.33881	1.87913	1.89554
DENND3	0.779816	0.886457	0.952392	0.901698	0.877772
DENND4A	1.0642	1.06865	1.04445	1.09985	1.06911
DENND4C	1.22259	1.2423	1.05432	1.16271	1.16812
DENR	1.05148	1.07878	1.01867	1.04572	1.04845
DEPDC5	1.04898	1.06283	1.027	1.01522	1.03834
DERA	1.3416	1.23553	1.09074	1.26685	1.23021
DERL1	0.890809	0.963667	0.958207	0.936136	0.936758
DERL2	0.891286	0.945736	0.930695	0.91516	0.920498
DES	0.834526	0.910379	0.957066	0.813966	0.877107
DET1	0.88458	0.908954	0.975728	0.896679	0.915822
DEXI	0.946549	0.924083	0.991042	0.922752	0.94571
DFFA	0.896972	0.949086	0.96804	0.936688	0.937331
DFNA5	0.65658	0.678624	0.841621	0.731882	0.7238
DFNB31	1.09925	1.03991	1.03674	1.06196	1.05917
DGAT1	1.07455	1.08083	1.06703	1.06649	1.07221
DGCR14	1.05137	1.11114	1.02588	1.05838	1.06125
DGCR2	1.22217	1.17078	1.05615	1.17867	1.15526
DGCR8	0.978744	1.0471	0.987301	1.00622	1.0045
DGKA	1.14072	1.20774	1.01655	1.07126	1.10674
DGKD	0.883186	0.893512	0.961428	0.94875	0.921097
DGKE	0.918475	1.04222	1.0258	0.860391	0.958731
DGKQ	1.15164	1.13719	1.0535	1.10895	1.11217
DGKZ	0.982025	0.958984	0.978552	0.978375	0.974442
DHCR24	1.28356	1.17158	1.0672	1.21721	1.18222
DHCR7	0.845572	0.862675	0.98877	0.852993	0.885645
DHDDS	0.883373	0.97125	0.948577	0.910622	0.927836
DHODH	1.00237	0.963438	0.988865	1.01387	0.991956
DHPS	0.961051	0.941329	0.974261	0.947744	0.956012
DHRS1	1.61718	1.52743	1.21787	1.47306	1.45089
DHRS12	1.22339	1.23051	1.08677	1.13736	1.16794
DHRS2	1.1491	0.988636	1.10168	1.10525	1.08449
DHRS3	1.18331	1.15084	1.03058	1.14393	1.12564
DHRS7	1.15424	1.16364	1.09402	1.14049	1.13778
DHRS7B	1.0069	1.02286	0.990792	0.988304	1.00212
DHRS9	1.15269	1.30361	1.02954	1.04365	1.12723
DHTKD1	1.30996	1.18551	1.10032	1.22873	1.20374
DHX15	0.941207	0.948007	0.947336	0.934216	0.942675
DHX16	0.974312	0.95443	0.98686	0.962884	0.969545
DHX29	0.870918	0.911439	0.964576	0.889758	0.908507
DHX35	1.01148	0.980793	0.974932	0.981181	0.986995
DHX38	0.964337	0.970642	0.964605	0.973277	0.968207
DHX40	1.0017	0.979102	1.01704	1.01802	1.00384
DHX57	1.02642	1.04877	0.993793	0.991814	1.01492
DHX58	1.09368	1.05351	0.983123	1.0069	1.03343
DHX8	1.02273	1.04014	0.99349	1.05121	1.02666
DHX9	0.933999	0.938946	0.964372	0.954702	0.947927
DIABLO	1.03563	0.993773	1.02033	1.01063	1.01498
DIAPH3	0.530167	0.668025	0.881391	0.665098	0.675017
DICER1	1.39765	1.24598	1.07361	1.29071	1.24637
DIDO1	1.08546	1.03922	1.03116	1.07983	1.05865
DIP2A	1.24516	1.22741	1.07308	1.16015	1.17446
DIP2C	0.768191	0.923338	0.961045	0.807235	0.861278
DKC1	0.94527	0.941798	0.974565	0.951623	0.953229
DKK1	0.406325	0.512736	0.826729	0.545227	0.553575
DKK2	0.815086	0.993751	0.973465	0.883904	0.913696
DKK3	0.660228	0.696796	0.86782	0.714776	0.730886
DLAT	1.25659	1.21179	1.0962	1.20952	1.19201
DLC1	0.710287	0.764051	0.855811	0.812427	0.783754
DLD	1.19963	1.16964	1.02309	1.16637	1.13753
DLG1	1.1162	1.17617	1.03062	1.15122	1.11716
DLG3	1.41232	1.30814	1.16034	1.3067	1.29371
DLG4	0.792564	0.811254	0.923361	0.864307	0.846365
DLG5	1.08776	1.11313	1.08473	1.09188	1.09432
DLGAP4	0.794601	0.838974	0.923158	0.829652	0.845313
DLGAP5	0.47025	0.536707	0.811792	0.550601	0.579545
DLK2	1.42496	1.70548	1.12913	1.33423	1.38327
DLL3	0.703981	0.718742	0.878697	0.770737	0.765103
DLST	1.09047	1.1105	1.05393	1.09906	1.08828
DLX2	0.677155	0.749673	0.86705	0.723986	0.751335
DLX4	1.12416	1.08425	1.0338	1.08223	1.08063
DMD	1.06505	1.1335	1.00106	1.02491	1.05496
DMPK	1.10532	1.2147	1.05299	1.0726	1.1097
DMTF1	0.877165	0.891814	0.941149	0.874133	0.89567
DMXL1	1.21287	1.26972	1.072	1.12667	1.16782
DMXL2	0.948083	0.991313	0.991906	0.933743	0.965915
DNA2	0.789047	0.751062	0.992609	0.855308	0.842209
DNAH9	1.15527	1.15966	1.03518	1.15079	1.12398
DNAJA1	0.825702	0.87381	0.933092	0.870262	0.87489
DNAJA2	0.932249	0.981468	0.985932	0.954646	0.963328
DNAJA3	1.08068	1.04526	1.03371	1.0721	1.05777
DNAJA4	1.26881	1.33231	1.1162	1.22097	1.23201
DNAJB1	1.06843	1.07251	1.01936	1.07972	1.05973
DNAJB12	0.988691	1.0605	0.985532	0.999585	1.00813
DNAJB2	1.12951	1.12929	1.0697	1.0955	1.10571
DNAJB4	0.632796	0.809838	0.844113	0.717101	0.746295
DNAJB5	0.769727	0.771874	0.904849	0.842626	0.820396
DNAJB6	0.907356	0.898341	0.965643	0.897139	0.916693
DNAJB9	1.08147	1.05341	0.990916	1.03814	1.04046
DNAJC1	1.17678	1.21514	1.05542	1.13171	1.14319
DNAJC10	0.983817	1.03115	0.952628	1.01139	0.994305
DNAJC12	0.79716	0.705814	0.872024	0.839511	0.80112
DNAJC13	1.05467	1.04934	1.00638	1.04502	1.03868
DNAJC15	1.42888	1.49609	1.08123	1.28573	1.31297
DNAJC3	1.12167	1.17092	0.998987	1.09458	1.09471
DNAJC4	1.21445	1.11453	1.0812	1.13576	1.13545
DNAJC7	1.1321	1.08394	1.00723	1.09689	1.07906
DNAJC8	0.742581	0.787543	0.907843	0.787569	0.804136
DNAJC9	0.876771	0.887799	0.99894	0.912182	0.91771
DNAL4	1.05993	1.08029	1.01062	1.04183	1.04785
DNASE1	1.24397	1.21389	1.09171	1.18886	1.1832
DNASE2	1.1221	1.13963	1.05078	1.09077	1.1003
DND1	1.00129	0.966519	0.980324	1.02537	0.993127
DNM1	0.776428	0.742818	0.912031	0.826443	0.811992
DNM1L	0.997788	1.05548	0.969269	0.992883	1.00336
DNM3	0.850026	0.847501	0.955235	0.891097	0.884916
DNMBP	0.863873	1.02548	0.938968	0.955947	0.944311
DNMT1	0.867623	0.87264	0.966213	0.905757	0.902221
DNMT3A	1.02178	1.00517	1.03675	1.05819	1.03029
DNMT3B	1.06142	1.03386	1.04492	1.06132	1.05032
DNPEP	1.26035	1.19842	1.07775	1.19714	1.18152
DNTTIP2	0.812883	0.864187	0.936586	0.827434	0.858973
DOCK1	0.816154	0.850129	0.918507	0.855764	0.859356
DOCK3	0.869133	1.04357	0.988827	0.877439	0.941859
DOCK4	0.807123	0.922149	0.948072	0.836123	0.876422
DOCK5	0.852959	0.943148	0.982951	0.905111	0.919783
DOCK9	0.862648	0.889915	0.955075	0.838773	0.885556
DOHH	0.938776	0.981681	0.953014	0.94944	0.955597
DOK1	0.810581	0.891291	0.928497	0.878449	0.87615
DOK3	1.12554	1.14187	1.03526	1.14017	1.10981
DOK4	1.27752	1.17299	1.07435	1.18685	1.17571
DOLPP1	1.08883	1.01645	0.999777	1.09314	1.04871
DONSON	0.868187	0.875962	0.98324	0.903889	0.906709
DOPEY1	1.47794	1.27585	1.11289	1.27963	1.28011
DOPEY2	1.19069	1.14354	1.09239	1.22411	1.16162
DOT1L	0.838599	0.965135	0.968018	0.858625	0.905644
DPAGT1	0.98045	0.988789	1.00958	0.999447	0.994505
DPF1	0.682357	0.7803	0.920041	0.753178	0.779372
DPF2	1.05603	1.02785	0.995966	1.06522	1.03591
DPH2	0.88616	0.8993	0.968329	0.907271	0.914733
DPH5	1.08851	1.05984	1.04106	1.08183	1.06765
DPM1	1.0901	1.0445	1.03205	1.06	1.05644
DPM2	0.970947	0.999202	0.978571	0.988544	0.984259
DPM3	0.892495	0.914487	0.957971	0.890575	0.913485
DPP3	1.14328	1.0587	1.0463	1.10171	1.08683
DPPA4	0.952596	1.07026	0.988613	0.934458	0.985136
DPT	0.70111	0.869894	0.916206	0.767701	0.8093
DPY19L1	0.666029	0.728824	0.833634	0.72836	0.736816
DPY19L4	1.03679	1.06491	1.02414	1.08092	1.05145
DPYD	0.853065	0.91008	0.913443	0.907604	0.895694
DPYSL2	0.595968	0.732223	0.859158	0.731154	0.723581
DPYSL3	0.281955	0.35307	0.635787	0.400361	0.39898
DPYSL4	0.701035	0.795836	0.929255	0.816273	0.806554
DR1	0.921502	0.966657	0.95717	0.932355	0.944245
DRAP1	0.749563	0.838332	0.912564	0.796603	0.822115
DRD2	1.1303	1.04111	1.01839	1.08378	1.06755
DRG1	0.978775	1.01098	0.970685	0.976653	0.98415
DRG2	0.965693	0.98426	0.967147	0.968384	0.971342
DRP2	1.06403	1.14751	1.03484	0.992125	1.05813
DSC2	1.98442	1.81576	1.25004	1.65045	1.65122
DSC3	0.764492	0.988823	0.839773	0.836967	0.853769
DSCAM	1.72375	1.86419	1.24798	1.51104	1.56896
DSCC1	0.891963	0.907072	0.955088	0.943784	0.924116
DSCR3	1.03786	1.0784	1.01345	1.02661	1.0388
DSE	0.728531	0.929189	0.808242	0.813919	0.816899
DSG2	1.18925	1.22085	0.975296	1.11761	1.12161
DSG3	2.64004	2.67679	1.25204	2.02572	2.05758
DSP	2.61934	2.18461	1.30443	2.04896	1.97756
DST	0.970682	1.127	0.939152	1.0213	1.0121
DSTN	0.892596	0.955799	0.967809	0.91678	0.932758
DTL	0.631982	0.687566	0.888102	0.73341	0.729386
DTNA	1.01025	1.05016	1.03969	1.01878	1.0296
DTNB	1.12064	1.19302	1.05517	1.10384	1.11708
DTWD1	0.828235	0.83972	0.917272	0.896359	0.869595
DTX3	0.800254	0.887494	0.948634	0.840914	0.867582
DTX4	2.08582	1.80543	1.24058	1.80107	1.70315
DTYMK	0.786108	0.803301	0.895228	0.81955	0.825026
DUOX1	1.40777	1.39652	1.12647	1.27325	1.29584
DUS1L	1.26709	1.13972	1.05464	1.21543	1.16643
DUS4L	1.06045	1.07071	1.03757	1.05588	1.05609
DUSP1	0.924921	1.05566	0.906782	1.00507	0.971253
DUSP10	0.79172	0.877086	0.91623	0.812401	0.847905
DUSP11	1.05994	1.09007	1.0027	1.05179	1.05065
DUSP12	0.856804	0.882327	0.958253	0.893208	0.896883
DUSP14	1.13194	1.09806	1.0501	1.1219	1.10004
DUSP22	1.19306	1.14389	1.02796	1.11719	1.11889
DUSP3	0.998771	0.99967	1.03586	0.983681	1.00431
DUSP4	0.799384	0.822744	0.943501	0.798874	0.839093
DUSP5	0.603842	0.702493	0.907058	0.69916	0.720185
DUSP6	0.678831	0.688119	0.850025	0.737792	0.735695
DUSP7	0.935492	1.05688	0.984974	0.959577	0.983201
DUSP8	0.973583	0.991174	0.978004	0.977917	0.980147
DUSP9	1.04403	1.13029	1.04319	1.02888	1.06086
DUT	0.864197	0.873575	0.962005	0.894269	0.897717
DVL2	0.858978	0.903815	0.950312	0.877725	0.89706
DVL3	1.02194	1.02808	1.00502	1.03754	1.02308
DYM	1.03399	1.0599	1.02651	1.03	1.03752
DYNC1H1	1.09695	1.18646	0.999321	1.09367	1.09209
DYNC1LI1	0.926188	1.00009	0.988478	0.944825	0.964415
DYNC1LI2	0.940755	0.972845	0.979475	0.969675	0.965573
DYNC2H1	0.723913	0.778274	0.876951	0.771095	0.785643
DYNC2LI1	1.11964	1.13614	1.06085	1.06155	1.09402
DYNLL1	0.864583	0.95514	0.972207	0.902118	0.922516
DYNLRB1	1.15827	1.06718	1.00141	1.09112	1.07803
DYNLT1	1.02924	1.06144	1.00439	1.02542	1.02992
DYNLT3	1.10251	1.0731	1.0386	1.06088	1.06852
DYRK1A	1.14776	1.13632	1.02417	1.14876	1.11298
DYRK1B	1.09035	1.14079	1.01161	1.11709	1.08885
DYRK2	1.02454	1.01048	0.990829	1.01516	1.01018
DYRK4	0.885061	0.919411	0.962042	0.884771	0.912277
DYSF	1.09043	1.07565	1.05803	1.13059	1.08835
DZIP3	1.07271	1.03552	1.01897	1.03263	1.03977
E2F1	0.723408	0.647291	0.874112	0.801554	0.756825
E2F2	0.860271	0.776815	0.925678	0.887291	0.860735
E2F3	0.701017	0.73173	0.917358	0.758049	0.772821
E2F4	0.953088	0.964594	0.966054	0.96989	0.963386
E2F5	0.797183	0.797104	0.914325	0.835921	0.834804
E2F8	0.807938	0.76451	0.972965	0.88198	0.853256
E4F1	0.958156	0.957813	0.981067	0.964882	0.965434
EAF2	1.15489	1.12072	1.02051	1.11519	1.10167
EAPP	1.25018	1.15808	1.07513	1.18608	1.16566
EBAG9	1.28016	1.22672	1.07259	1.20173	1.19279
EBNA1BP2	0.751642	0.856296	0.924617	0.813193	0.834061
EBP	1.08242	1.02941	1.01868	1.01163	1.03517
ECD	0.928455	0.956049	0.996276	0.92047	0.949856
ECE1	0.859496	0.980022	0.95364	0.918268	0.926741
ECH1	1.67505	1.4422	1.1196	1.49742	1.41862
ECHDC1	0.878386	0.932114	0.92608	0.888102	0.905871
ECHDC2	1.37196	1.59652	1.17645	1.32165	1.35847
ECHS1	1.14667	1.09686	1.067	1.14161	1.11254
ECM2	1.51034	1.81111	1.12599	1.35549	1.42943
ECSIT	1.0406	1.02294	1.04535	1.05069	1.03984
ECT2	0.714838	0.748475	0.905549	0.777201	0.783353
EDA	0.977162	1.15502	1.0477	0.996746	1.04194
EDC3	1.0041	0.982098	0.978498	0.991524	0.989004
EDC4	0.976194	0.99239	0.988237	0.985895	0.985661
EDEM1	1.08239	1.07761	0.98601	1.04957	1.04817
EDEM2	1.09478	1.07837	1.04543	1.10331	1.08024
EDEM3	0.942126	0.998541	0.959686	0.940758	0.959998
EDF1	1.12914	1.10029	0.992052	1.10318	1.07984
EDIL3	0.28496	0.322837	0.599847	0.392122	0.383537
EDN1	0.779731	0.997731	0.962862	0.974513	0.924331
EDN2	1.37488	1.49424	1.14212	1.39503	1.34507
EDNRB	0.742578	0.745267	0.903085	0.772718	0.788317
EEA1	0.963274	1.02746	1.04431	0.947223	0.994716
EED	1.00021	1.00623	1.00864	1.0088	1.00597
EEF1A1	1.22717	1.19643	1.00345	1.15421	1.14194
EEF1B2	1.02826	1.0363	1.01135	1.01165	1.02183
EEF1D	0.849789	0.860609	0.99332	0.882119	0.894712
EEF1E1	0.892946	0.921432	0.982573	0.931686	0.931603
EEF1G	0.800658	0.832891	1.01828	0.872414	0.877317
EEF2	1.16719	1.19627	1.00561	1.14128	1.12512
EFCAB2	0.984492	1.03067	0.994375	1.00579	1.00369
EFCAB6	1.26124	1.2269	1.06365	1.14883	1.17264
EFEMP2	0.675046	0.767206	0.881916	0.73952	0.762352
EFHC1	0.876197	0.953589	0.952535	0.927598	0.926939
EFHD2	0.948845	0.955854	0.989698	0.964553	0.964615
EFNA1	1.68753	1.40242	1.16788	1.42316	1.4083
EFNA3	1.42382	1.24408	1.10694	1.26843	1.25581
EFNA4	1.0712	0.976855	1.06045	1.04115	1.03675
EFNA5	0.711825	0.834145	0.877801	0.818742	0.808238
EFNB1	1.08096	1.14156	1.04714	1.07152	1.08475
EFNB2	1.00889	1.04895	0.911628	1.07759	1.00976
EFNB3	0.635485	0.750325	0.896328	0.734583	0.748541
EFR3A	0.876651	0.913738	0.952591	0.909455	0.912713
EFS	1.24162	1.38835	1.12474	1.20073	1.23522
EFTUD1	1.04101	1.0743	1.02133	1.03443	1.04259
EGFL7	1.00019	1.04235	0.963161	1.02361	1.00689
EGFR	0.919075	1.01937	0.933596	0.961642	0.957665
EGLN1	0.875469	0.993852	0.954748	0.930662	0.937694
EGLN2	1.01267	0.976434	0.966266	0.987815	0.985645
EGR1	0.971195	1.10186	0.923396	1.04783	1.00874
EHBP1	1.09541	1.10694	1.01351	1.06134	1.06868
EHD1	0.803732	0.874413	0.971964	0.859637	0.875384
EHD2	0.755975	0.873576	0.797738	0.837678	0.815054
EHD3	0.608469	0.601206	0.817239	0.688033	0.673449
EHD4	0.918672	1.04447	1.006	0.960727	0.981326
EHF	2.54141	2.05173	1.3713	2.03017	1.95193
EHHADH	1.25004	1.17441	1.13998	1.23909	1.20001
EHMT1	1.05644	1.02141	1.00395	1.04405	1.03127
EHMT2	1.09357	1.05139	1.00295	1.08101	1.05664
EI24	1.08933	1.0886	1.03233	1.09316	1.07555
EIF1	1.05529	1.04281	0.938925	1.03965	1.01806
EIF1AX	1.12383	1.07527	1.01416	1.09586	1.07652
EIF1B	1.05564	1.09658	0.996968	1.03616	1.04572
EIF2AK1	1.19962	1.10951	1.03877	1.17803	1.1297
EIF2AK2	1.05288	1.04053	1.01072	1.05836	1.04046
EIF2AK3	1.26577	1.18199	1.02988	1.18325	1.162
EIF2B1	1.0973	1.03462	0.993983	1.06982	1.04821
EIF2B2	0.921666	0.949488	0.972207	0.945193	0.946969
EIF2B4	0.960238	0.946768	0.995491	0.965454	0.966825
EIF2B5	1.05432	0.979312	1.01463	1.04175	1.0221
EIF2S1	0.89671	0.931162	0.964281	0.886037	0.919037
EIF2S2	0.899543	0.973462	0.945159	0.928418	0.936262
EIF2S3	1.29744	1.29116	1.0604	1.30271	1.23338
EIF3A	1.09354	1.05638	0.980819	1.0861	1.05324
EIF3B	0.99915	1.03934	0.984708	1.01049	1.00822
EIF3D	1.03513	1.05598	0.979152	1.04257	1.02778
EIF3E	0.963547	1.04993	0.990435	0.980986	0.995705
EIF3F	1.24525	1.2731	1.00159	1.17769	1.16939
EIF3G	1.03491	1.00937	0.989517	1.02146	1.01368
EIF3H	0.973434	1.04109	0.980307	0.986772	0.995047
EIF3I	0.83557	0.928895	0.940333	0.888436	0.897355
EIF3J	1.03007	1.00458	1.00227	1.02274	1.01485
EIF3K	1.14999	1.11832	0.999404	1.11002	1.09291
EIF3M	1.10782	1.08959	0.965112	1.07825	1.05866
EIF4A1	0.856187	0.947407	0.94477	0.889305	0.908595
EIF4A2	1.26814	1.22154	1.00669	1.14642	1.15632
EIF4B	1.35438	1.24953	1.04248	1.2323	1.21428
EIF4E	0.95932	0.996664	0.994887	0.953072	0.975782
EIF4E2	0.820125	0.847486	0.928405	0.860001	0.863102
EIF4EBP1	0.855386	0.936489	0.902832	0.869848	0.890592
EIF4EBP2	1.02951	0.988212	1.0487	1.03633	1.02543
EIF4ENIF1	1.08125	1.09659	0.998071	1.06392	1.05928
EIF4G1	0.947975	0.933185	0.970164	0.970925	0.95543
EIF4G2	1.14792	1.14001	0.988468	1.13833	1.10157
EIF4G3	0.954156	0.982259	0.935311	0.951894	0.955757
EIF4H	1.00723	1.04264	0.986038	1.01783	1.01323
EIF5	1.07407	1.02413	1.00507	1.04273	1.03619
EIF5A	0.834833	0.918244	0.947061	0.879889	0.894007
EIF5B	0.971373	0.976108	1.0014	0.98433	0.983237
EIF6	1.07703	1.03607	0.982116	1.05242	1.03632
ELAC1	0.791808	0.817843	0.93582	0.835597	0.843567
ELAC2	0.949046	0.984666	0.979519	0.970984	0.970958
ELAVL1	0.928616	0.932481	0.969913	0.947284	0.944435
ELAVL2	0.519329	0.684499	0.883783	0.614743	0.662924
ELF1	1.36219	1.31035	1.04682	1.26275	1.23938
ELF2	1.0564	1.05267	1.01911	1.02679	1.03862
ELF3	2.90619	2.73033	1.4874	2.46398	2.32221
ELF4	0.88342	1.00617	0.970461	0.945243	0.950254
ELK1	0.923381	0.949024	0.991449	0.944599	0.951796
ELK3	0.552322	0.687011	0.830464	0.641029	0.670407
ELK4	0.882302	0.986042	0.975576	0.920973	0.940276
ELL	0.890495	0.965135	0.987176	0.922632	0.940613
ELL2	0.833059	0.865855	0.93411	0.865311	0.873822
ELMO3	1.87683	1.65367	1.19731	1.59264	1.55973
ELOVL1	0.992188	1.05706	0.999781	1.00708	1.01371
ELOVL4	0.807599	0.866196	0.859348	0.814442	0.836489
ELOVL5	1.03774	1.04552	0.951771	1.01398	1.01157
ELOVL6	1.01162	1.08801	0.999363	1.02351	1.03007
ELP3	1.04512	1.05092	0.99308	1.03188	1.03
ELP4	0.968167	0.983235	0.989946	0.956515	0.974378
EMD	0.765195	0.871963	0.988483	0.869654	0.870255
EMG1	0.862964	0.91994	0.94345	0.892166	0.904126
EML1	0.468415	0.589612	0.819561	0.580469	0.602059
EML3	0.888438	0.930135	0.984627	0.928327	0.932259
EML4	1.23319	1.17574	1.05167	1.18741	1.15999
EMP1	0.514344	0.649187	0.747268	0.615282	0.625955
EMP2	1.65938	1.34273	1.19354	1.4245	1.39511
EMP3	0.301791	0.37435	0.614459	0.377615	0.402375
ENAH	0.848361	0.94684	0.922247	0.911986	0.906616
ENC1	0.670766	0.743833	0.897876	0.805262	0.774997
ENG	0.786149	0.909803	0.90418	0.80517	0.849471
ENO1	0.835021	0.903153	0.896949	0.883293	0.87919
ENO2	0.420989	0.462199	0.775996	0.528242	0.531432
ENO3	1.24238	1.20166	1.07856	1.17763	1.17347
ENOPH1	1.12894	1.05901	1.01599	1.08905	1.07245
ENOSF1	1.20876	1.17376	1.07243	1.16362	1.15352
ENOX1	0.626119	0.717341	0.878806	0.686922	0.721599
ENOX2	0.985923	1.02588	0.99966	0.989918	1.00023
ENPP1	0.790701	0.815133	0.974484	0.81674	0.846301
ENPP2	0.786551	0.801363	0.884766	0.849209	0.829564
ENSA	1.08256	1.03321	1.00958	1.02801	1.03799
ENTPD2	1.52027	1.64866	1.14435	1.40069	1.41576
ENTPD3	1.17155	1.18065	1.12846	1.15962	1.1599
ENTPD4	0.884826	0.966419	0.912887	0.923462	0.921435
ENTPD5	1.47117	1.32366	1.13861	1.34601	1.31436
ENTPD6	1.22023	1.22065	1.03156	1.19403	1.16382
ENTPD7	0.834854	0.902313	0.923504	0.868962	0.881763
ENY2	0.773129	0.837805	0.915048	0.825663	0.836393
EP300	0.992385	0.987332	1.00464	0.987154	0.992853
EP400	1.01997	0.956174	0.974146	0.995774	0.986227
EPAS1	1.20789	1.16715	0.961509	1.13586	1.11393
EPB41	1.06816	1.16832	1.09286	1.07063	1.09926
EPB41L1	0.780295	0.708331	0.933241	0.854505	0.8148
EPB41L2	0.754274	0.848571	0.906561	0.829657	0.832968
EPB41L3	0.313592	0.340238	0.759739	0.401712	0.424797
EPB41L4A	1.67401	1.65821	1.17544	1.56579	1.50343
EPB41L4B	1.67157	1.63245	1.18692	1.46012	1.47467
EPB41L5	1.11212	1.11527	1.05563	1.04976	1.08276
EPC1	0.860156	0.949396	1.00836	0.888252	0.924791
EPHA1	2.17443	2.26398	1.37301	1.87119	1.88583
EPHA2	0.556476	0.648728	0.842252	0.656306	0.668366
EPHA3	0.914266	1.09493	0.974656	0.935535	0.977446
EPHA4	0.768004	0.896968	0.912291	0.842657	0.853063
EPHB2	0.752361	0.735216	0.885846	0.799034	0.791027
EPHB3	1.50261	1.38769	1.18277	1.39797	1.36265
EPHB4	1.19469	1.21048	1.0791	1.17086	1.16264
EPHX1	1.01148	0.993565	0.997935	1.04463	1.01171
EPHX2	1.52209	1.6304	1.3334	1.40979	1.46965
EPM2A	1.06324	1.06773	1.02192	1.02711	1.04479
EPM2AIP1	1.0076	0.969956	1.03493	0.995817	1.0018
EPN1	0.98677	1.02199	1.00224	0.991982	1.00066
EPN2	0.898367	0.951605	0.984343	0.933757	0.941505
EPN3	2.02941	1.84608	1.29609	1.75497	1.70856
EPO	1.07916	1.11949	1.00747	1.04925	1.06305
EPOR	0.772587	0.71069	0.910875	0.832578	0.8033
EPRS	1.11662	1.13624	1.01432	1.10969	1.09317
EPS15	1.02483	1.06883	1.0008	1.02313	1.0291
EPS15L1	1.0287	0.985466	0.988893	1.02092	1.00581
EPS8	0.894441	0.980581	0.953021	0.93116	0.93927
EPS8L1	1.91818	2.08047	1.28653	1.62091	1.69847
EPS8L2	2.22404	1.97845	1.32666	1.85277	1.81348
ERAL1	1.19241	1.08706	1.03474	1.14405	1.11298
ERAP2	0.743161	0.828648	0.934905	0.82848	0.831047
ERBB2	1.48024	1.30735	1.11385	1.33917	1.30346
ERBB2IP	0.980541	0.999255	0.966756	0.96399	0.977536
ERBB3	2.5236	2.26469	1.49052	1.97634	2.02561
ERC1	0.924674	1.0279	0.977695	0.96586	0.97334
ERCC1	0.763311	0.857516	0.895139	0.788778	0.824512
ERCC2	0.75537	0.797938	0.924988	0.825743	0.823716
ERCC3	0.868005	0.872117	0.960296	0.895947	0.898351
ERCC4	0.962278	0.997302	0.998494	1.00647	0.990988
ERCC5	1.03143	1.01981	0.976943	0.987673	1.00371
ERCC8	0.91351	0.968673	0.964133	0.950555	0.948967
EREG	1.11192	1.00179	0.874596	1.13314	1.02503
ERF	1.00603	1.01816	0.975781	0.998809	0.999576
ERG	1.04053	1.11104	0.979937	1.01572	1.03571
ERGIC2	0.861455	0.919144	0.950467	0.895834	0.90614
ERGIC3	1.04907	1.0754	0.965729	1.05395	1.03517
ERH	0.911332	0.964406	0.970662	0.917937	0.940707
ERLIN1	1.00617	1.07392	0.992932	1.02524	1.02411
ERLIN2	0.934374	1.07376	0.977256	0.985302	0.991407
ERMAP	0.897932	0.925849	0.992815	0.905105	0.929689
ERMP1	2.00736	1.7767	1.23255	1.7481	1.66496
ERO1L	1.00463	1.04663	1.01603	1.00302	1.01743
ERO1LB	1.00846	1.00185	1.00212	0.973312	0.996339
ERP29	1.17549	1.12244	1.01638	1.13587	1.11094
ESD	1.08548	1.15948	0.973843	1.05627	1.06669
ESF1	0.929309	0.903718	0.94675	0.947865	0.931738
ESPL1	0.696142	0.656414	0.888616	0.74379	0.741328
ESR1	1.53587	1.44449	1.20289	1.37706	1.38456
ESR2	0.986794	0.999056	1.01031	1.015	1.00273
ESRRA	1.30122	1.18532	1.07706	1.24023	1.19807
ETF1	0.986355	1.02172	0.966453	0.976251	0.987476
ETFA	1.35658	1.22182	1.07201	1.24165	1.21874
ETFB	1.10954	1.04491	1.03968	1.09896	1.07282
ETFDH	1.02866	1.06196	1.04872	1.04624	1.04633
ETHE1	1.30203	1.27593	1.06709	1.24415	1.21865
ETNK1	0.851936	0.858759	0.983989	0.873448	0.890485
ETNK2	1.65662	1.44906	1.18505	1.48107	1.4327
[truncated: 5,277 more rows]

## Sheet: ranks_differential_expression
	QN	SVA	MCtr	QN+SVA	Average_rank
A2M	4408	4885	5167	5797	5064.25
A4GALT	4197	2584	3799	5246	3956.5
AAAS	7011	5856	4228	6538	5908.25
AACS	1135	1156	1198	1121	1152.5
AAK1	7189	4140	6352	6723	6101
AAMP	5449	6024	5522	4587	5395.5
AARS	2530	1367	5286	1582	2691.25
AASS	1315	1857	1065	2090	1581.75
AATF	5562	6146	2340	6598	5161.5
ABAT	385	552	764	1142	710.75
ABCA1	4821	5098	3333	4441	4423.25
ABCA12	108	143	40	293	146
ABCA2	1183	2195	1908	1485	1692.75
ABCA5	3860	3415	2412	5663	3837.5
ABCA7	5558	5946	2895	5934	5083.25
ABCB6	3056	2349	2097	2524	2506.5
ABCB7	2195	3005.5	2110	2264	2393.62
ABCB8	5766	4793	4439	5835	5208.25
ABCB9	3060	4049	3878	4267	3813.5
ABCC10	3518	5176	2265	4822	3945.25
ABCC2	230	534.5	1466	1002	808.125
ABCC4	1238	979	842	1358	1104.25
ABCC5	2028	4594.5	3525	2744	3222.88
ABCC6	911	3466	2375	3391	2535.75
ABCC9	3438	4027	4135	3402	3750.5
ABCD1	4894	3558	4394	4925	4442.75
ABCD3	3461	2641	3150	1970	2805.5
ABCE1	5027	5656	5747	3964	5098.5
ABCF1	5869	4332	2717	5344	4565.5
ABCF2	2637	2090	2808	2905	2610
ABCF3	4474	6051	4272	4560	4839.25
ABCG1	1808	3583	4205	3172	3192
ABCG2	667	523	2170	768	1032
ABHD10	4388	4522	6833	5166	5227.25
ABHD11	1416	3363.5	4724	2333	2959.12
ABHD14A	1887	1310	5310	1205	2428
ABHD2	3160	2075	4121	1652	2752
ABHD3	6685	5906	3419	6837	5711.75
ABHD4	6097	5039	3549	6415	5275
ABHD5	1593	503	101	938	783.75
ABHD6	3162	4362	3189	2580	3323.25
ABI1	2162	975	3504	680	1830.25
ABI2	1141	1501	3041	845	1632
ABL1	3750	5839	1235	3908	3683
ABL2	1024	1705	2004	1496	1557.25
ABLIM1	784	69	676	118	411.75
ABLIM2	4444	4455	4390	5890	4794.75
ABLIM3	4721	5952	6256	4085	5253.5
ABR	1576	1437.5	958	794	1191.38
ABT1	5419	7151	6269	6447	6321.5
ABTB2	5031	6856	4311	6065	5565.75
ACAA1	607	633	118	260	404.5
ACAA2	6902	5585	6807	6308	6400.5
ACACA	2102	2109	2599	1689	2124.75
ACACB	2802	1493	536	4328	2289.75
ACAD10	1902	1731	429	1805	1466.75
ACAD8	2818	3741	307	1867	2183.25
ACADM	2843	1596	4359	1875	2668.25
ACADS	2780	3188	949	2931	2462
ACADSB	1000	1422	785	1666	1218.25
ACADVL	3436	2389	4161	1756	2935.5
ACAT1	2696	512	2967	758	1733.25
ACBD3	3169	4195	1047	2705	2779
ACBD4	2638	2701	1630	3220	2547.25
ACD	3295	3760	4698	3074	3706.75
ACIN1	7030	5637	7018	7074	6689.75
ACLY	4368	4212	3664	3942	4046.5
ACO2	3065	880	5041	1972	2739.5
ACOT7	7021	3842	6579	5902	5836
ACOX1	5786	6434	1807	4666	4673.25
ACOX3	3618	5929	5771	3462	4695
ACP1	6045	6435	5517	5353	5837.5
ACP2	4823	5435	5406	4928	5148
ACP5	515	2551.5	2138	3152	2089.12
ACP6	2332	576	194	278	845
ACPP	747	1956	4046	3261	2502.5
ACSF2	6	39	22	55	30.5
ACSL1	549	727	1963	1303	1135.5
ACSL3	4576	7043	2158	4507	4571
ACSL4	5851	4341	4193	6430	5203.75
ACSL5	1398	580	3440	1230	1662
ACSL6	2834	6576	6751	4899	5265
ACSM1	6823	3927	4515	5700	5241.25
ACSM5	6794	5361	3579	6438	5543
ACTB	4220	5343	1148	2443	3288.5
ACTG1	4286	5605	1361	3141	3598.25
ACTG2	751	1954	1773	2072	1637.5
ACTL6A	3054	1609	2763	2241	2416.75
ACTN1	4151	1038	2450	1760	2349.75
ACTN4	4031	4132.5	1467	3557	3296.88
ACTR10	6488	7147	6901	6775	6827.75
ACTR1A	922	1106	1121	754	975.75
ACTR1B	4693	3165.5	6562	3103	4380.88
ACTR2	5408	6238	2215	3858	4429.75
ACTR3	3734	4857	1196	2073	2965
ACTR3B	798	4474	1660	1683	2153.75
ACTR5	4691	4134	5171	4757	4688.25
ACTR6	2267	1686	2675	2948	2394
ACTR8	3869	4374	6805	4457	4876.25
ACVR1	1476	2992.5	2606	1969	2260.88
ACVR1B	2536	2360	1941	2402	2309.75
ACVR2B	2984	1622.5	2122	2604	2333.12
ACYP1	3834	2966.5	4107	3016	3480.88
ACYP2	3287	3333	3408	3314	3335.5
ADA	3384	1545	2016	3443	2597
ADAM10	2435	1406	3742	656	2059.75
ADAM12	403	637	290	708	509.5
ADAM15	1773	3027	2690	1992	2370.5
ADAM19	280	502	557	416	438.75
ADAM20	3622	2513	2922	5110	3541.75
ADAM22	2809	5772	5520	4739	4710
ADAM23	166	282.5	303	678	357.375
ADAM8	1411	3067	1050	3572	2275
ADAM9	2091	4825.5	1228	1500	2411.12
ADAMTS1	443	827	856	446	643
ADAMTS3	323	408.5	1386	587	676.125
ADAMTS6	742	2795	3908	1190	2158.75
ADAMTSL4	2141	1506	4376	2710	2683.25
ADAR	3743	1771	2509	1792	2453.75
ADARB1	1519	4182	3979	2091	2942.75
ADAT1	6584	6307	5683	7197	6442.75
ADCK2	950	450	121	287	452
ADCK4	2947	5182	3749	2558	3609
ADCY1	6818	4231.5	7111	7090	6312.62
ADCY3	1493	836	1872	723	1231
ADCY6	1814	1658	2023	1239	1683.5
ADCY7	6824	3868.5	3207	6658	5139.38
ADCY9	3049	2212	2910	3627	2949.5
ADD1	4487	5446	1994	2451	3594.5
ADD2	454	1069	240	2352	1028.75
ADD3	4796	5481	5488	3408	4793.25
ADH5	6567	6255	7086	6237	6536.25
ADHFE1	3152	1936	1525	4524	2784.25
ADI1	6048	5376	4313	6231	5492
ADIPOR1	3506	2884	3936	3640	3491.5
ADIPOR2	5618	6880	5137	5280	5728.75
ADK	6968	5805	1362	6049	5046
ADM	5154	4809	3714	5528	4801.25
ADM2	5973	5561	7244	6214	6248
ADNP	4327	2485.5	5014	3206	3758.12
ADNP2	4667	6278	2846	4907	4674.5
ADO	1740	349	2503	258	1212.5
ADORA2B	1436	1937	2447	1645	1866.25
ADPGK	6351	5662	2781	6747	5385.25
ADRA1D	1079	1171	1932	1612	1448.5
ADRBK1	6158	4299.5	5022	5345	5206.12
ADRBK2	375	746	448	1284	713.25
ADRM1	4535	3757.5	2386	2773	3362.88
ADSL	3197	3445.5	2748	2214	2901.12
ADSS	4884	3805	5849	4283	4705.25
AES	2396	2248	3290	1881	2453.75
AFAP1	842	796	1581	782	1000.25
AFF1	4203	4461.5	3443	5678	4446.38
AFF3	5706	3649.5	7066	3631	5013.12
AFF4	6970	3146	4527	6280	5230.75
AFG3L2	7094	5504	5443	7040	6270.25
AFP	2288	3480	4552	4754	3768.5
AFTPH	1225	1200.5	1624	704	1188.38
AGA	5511	4864	4785	5101	5065.25
AGBL5	4044	5168	3759	6401	4843
AGGF1	4984	4694	4345	4012	4508.75
AGK	3496	3654	3176	3544	3467.5
AGL	4188	3754	1933	4522	3599.25
AGPAT2	4815	2612	4478	2993	3724.5
AGPAT3	1261	2301	341	1789	1423
AGPAT5	4616	6567	1431	4649	4315.75
AGPS	4374	3335	4184	4810	4175.75
AGR2	126	533	414	247	330
AGT	888	554	2550	1050	1260.5
AHCY	4436	3518	3315	1852	3280.25
AHCYL1	5524	5768	5669	7272	6058.25
AHCYL2	223	1153	278	1046	675
AHDC1	5747	5242	5054	7145	5797
AHI1	1043	1486	750	1804	1270.75
AHNAK	2965	2121	5835	3061	3495.5
AHNAK2	6435	4861.5	4501	6143	5485.12
AHR	4627	4095	7046	4274	5010.5
AHSA1	6861	5825	6794	7002	6620.5
AHSG	475	635	1013	448	642.75
AIDA	2096	674	1490	271	1132.75
AIFM1	2816	3229.5	4031	2021	3024.38
AIM1	1691	871	4472	1113	2036.75
AIP	2710	1382	1808	1763	1915.75
AK1	3938	1944	4013	2145	3010
AK2	4852	7215	4144	5392	5400.75
AKAP1	1406	471	247	90	553.5
AKAP10	6272	5954	6923	6217	6341.5
AKAP11	4612	5290	3394	4490	4446.5
AKAP12	128	51	120	43	85.5
AKAP13	4010	6167	5263	5095	5133.75
AKAP4	6220	5178	6304	6096	5949.5
AKAP6	1163	885	3144	3823	2253.75
AKAP7	5542	7112	5662	5483	5949.75
AKAP8	3025	2774	3737	2830	3091.5
AKAP8L	3420	3709	4964	3105	3799.5
AKR1A1	3960	3745	4923	4035	4165.75
AKR1B1	1736	856	351	836	944.75
AKR1C1	1976	3052	7010	2421	3614.75
AKR1C3	1115	2051	4946	954	2266.5
AKR7A2	6118	4988	3428	3575	4527.25
AKR7A3	3024	5810	2393	1957	3296
AKT1	5582	6905	6378	4698	5890.75
AKT2	6300	7268	4857	5747	6043
AKT3	172	45	220	24	115.25
AKTIP	210	433	1156	170	492.25
ALAD	4525	4814	2034	3866	3809.75
ALAS1	6999	4029	4172	6340	5385
ALB	625	404	1172	1359	890
ALCAM	6298	4119.5	6883	5958	5814.62
ALDH18A1	6927	6555	6940	5073	6373.75
ALDH1A1	2997	4461.5	6167	2728	4088.38
ALDH1A3	5064	4971	3875	3343	4313.25
ALDH1B1	2003	3095	1743	1539	2095
ALDH1L1	6110	6484	6880	6461	6483.75
ALDH2	5315	5134	3278	4914	4660.25
ALDH3A1	3590	5833	6578	3668	4917.25
ALDH3A2	90	59	178	251	144.5
ALDH3B2	876	948	1011	1676	1127.75
ALDH4A1	87	282.5	12	116	124.375
ALDH5A1	769	1080	910	925	921
ALDH7A1	5950	6029	6852	5875	6176.5
ALDH9A1	5526	4438.5	4516	3905	4596.38
ALDOA	6781	6598	3590	4118	5271.75
ALDOC	4890	5714	5429	5754	5446.75
ALG12	2764	3572	6011	2846	3798.25
ALG13	3348	4371.5	7197	2561	4369.38
ALG5	5217	2732	5105	4370	4356
ALG6	7126	6665	5791	5060	6160.5
ALG8	6474	4683.5	4083	7243	5620.88
ALKBH1	1774	1312	3221	1343	1912.5
ALKBH4	4878	3039	4652	6084	4663.25
ALMS1	1777	3957	4961	3606	3575.25
ALOX12B	181	347	1139	694	590.25
ALOX15B	457	321	322	427	381.75
ALOX5AP	2942	3489	2722	4725	3469.5
ALOXE3	1477	1729.5	1522	2354	1770.62
ALPK1	6274	6474	4609	6889	6061.5
ALS2CL	465	366	603	648	520.5
AMBRA1	5178	5751	6839	6216	5996
AMD1	5772	5889	4829	7070	5890
AMFR	6502	4074	5864	5926	5591.5
AMIGO2	1712	3694.5	1919	2193	2379.62
AMMECR1	5937	1816.5	5602	5555	4727.62
AMOTL2	3415	3071	2623	3108	3054.25
AMPD2	1348	986.5	201	2634	1292.38
AMPD3	2991	3788	4421	5614	4203.5
AMZ2	5202	5006	7152	4121	5370.25
ANAPC1	4210	4683.5	4153	4463	4377.38
ANAPC10	3879	5509	5472	3502	4590.5
ANGEL1	597	2202	616	1697	1278
ANGEL2	7077	6759	6514	6852	6800.5
ANGPT1	103	808	1269	1106	821.5
ANGPTL2	1726	5640	2108	3554	3257
ANGPTL4	4004	3177.5	7067	3957	4551.38
ANK2	1827	6456	2792	3512	3646.75
ANK3	301	890.5	287	534	503.125
ANKDD1A	654	2734	1578	2531	1874.25
ANKH	2404	2925	3387	3395	3027.75
ANKMY1	1834	2840.5	2769	4556	2999.88
ANKMY2	3954	6033	7189	4101	5319.25
ANKRA2	5816	6241	3695	6902	5663.5
ANKRD10	3566	4910	2480	5393	4087.25
ANKRD11	4895	6332	4495	6115	5459.25
ANKRD12	4887	4818	3143	5655	4625.75
ANKRD17	4092	2874	3790	2569	3331.25
ANKRD26	4993	3457.5	1523	4752	3681.38
ANKRD27	6043	3636	2237	3984	3975
ANKRD28	137	722	391	440	422.5
ANKRD40	4676	4033	6985	5718	5353
ANKRD46	4599	6408	3733	5192	4983
ANKRD49	1130	1176	1093	1035	1108.5
ANKS1A	3782	6139	1697	4850	4117
ANKZF1	518	1492	916	817	935.75
ANP32A	3302	4086.5	7112	2938	4359.62
ANP32B	6334	795	6638	3785	4388
ANP32E	1569	2403	955	1161	1522
ANPEP	2355	1968.5	1628	1734	1921.38
ANTXR1	124	274	597	176	292.75
ANXA1	1254	2329	1314	1906	1700.75
ANXA11	4240	2425	3043	2662	3092.5
ANXA2	2921	4486	2249	1389	2761.25
ANXA3	682	332	1335	998	836.75
ANXA4	787	157	1022	100	516.5
ANXA5	960	1053	479	302	698.5
ANXA7	6622	6955	2471	6428	5619
AOC2	1217	7220	6275	3305	4504.25
AOC3	7026	7146	6815	7251	7059.5
AOX1	2231	3011	4708	2866	3204
AP1B1	5734	5167	6465	6109	5868.75
AP1G1	2135	2022	4036	2327	2630
AP1G2	113	196	132	168	152.25
AP1M2	2	801	7	180	247.5
AP1S1	5283	5425	6336	7042	6021.5
AP1S2	368	233	1142	239	495.5
AP2A2	3859	5485	3720	4206	4317.5
AP2B1	5364	6145	6050	6551	6027.5
AP2M1	3926	1959	1896	2345	2531.5
AP2S1	5982	6804	1155	4256	4549.25
AP3B1	5941	5378	5841	6173	5833.25
AP3D1	5340	4797	652	4973	3940.5
AP3M2	2814	1286	1577	2650	2081.75
AP3S1	4717	4419	6722	4021	4969.75
AP3S2	2725	3712	5030	2942	3602.25
AP4E1	7178	3797	4453	5726	5288.5
AP4M1	3604	5383	2875	3382	3811
AP4S1	817	1554	395	829	898.75
APAF1	2790	4541	4198	4667	4049
APBA1	5640	5331	7228	5939	6034.5
APBA3	4665	4046	4374	4593	4419.5
APBB2	5748	7135	5519	4996	5849.5
APBB3	7096	7026	5882	6844	6712
APC	3200	7061	5258	5488	5251.75
APEH	3242	2216	1253	1422	2033.25
APEX1	1905	1577	2890	1024	1849
APEX2	5229	5709	4706	6407	5512.75
APH1A	2741	3789	4020	3849	3599.75
APH1B	5185	5623	7232	6904	6236
API5	4290	3763.5	6034	3491	4394.62
APIP	3911	3459	6928	4244	4635.5
APLP1	919	1808	734	1562	1255.75
APLP2	1457	486	1406	742	1022.75
APOBEC3C	1401	584	2993	790	1442
APOBEC3F	1458	2190	3247	3039	2483.5
APOBEC3G	3224	2535	3350	3852	3240.25
APOC1	2879	4123.5	5479	3447	3982.12
APOD	1370	1662	2995	4292	2579.75
APOL1	5735	7039	5055	7205	6258.5
APOL2	2357	5138	7269	4176	4735
APOL3	3816	6047	4832	6591	5321.5
APOL6	5502	7206	6021	5036	5941.25
APOLD1	546	1421	1528	2431	1481.5
APOM	480	787	1877	584	932
APOOL	6398	4665.5	4264	6507	5458.62
APP	4244	5305	2633	3603	3946.25
APPBP2	6187	6050	6146	7232	6403.75
APPL1	4957	3852	2049	3353	3552.75
APPL2	4511	5891	5410	4570	5095.5
APRT	2983	2418	1029	1766	2049
APTX	6453	3625.5	3660	5734	4868.12
AQP3	72	353.5	116	557	274.625
AQP6	2392	2918	3816	2893	3004.75
AQR	1662	2497	3313	2226	2424.5
ARAF	6144	6526	4913	5685	5817
ARCN1	5876	6114	2245	4329	4641
AREG	1877	915	342	1693	1206.75
ARF1	6003	4295	246	4963	3876.75
ARF3	5097	6293	5330	4750	5367.5
ARF4	2363	2238	1140	707	1612
ARF5	2797	4339.5	2596	2332	3016.12
ARF6	7249	7249	4598	5658	6188.5
ARFGAP1	5616	3759	3193	4409	4244.25
ARFGAP2	2186	2122	1212	1861	1845.25
ARFGAP3	2980	4424.5	3321	2677	3350.62
ARFGEF1	5375	3424	6290	4544	4908.25
ARFGEF2	3769	4789	2267	3691	3629
ARFIP1	2629	3642	6522	4131	4231
ARFIP2	5043	7167	4950	6429	5897.25
ARFRP1	5723	5044	6226	5580	5643.25
ARGLU1	6951	6543	2618	7066	5794.5
ARHGAP1	7027	4102.5	6442	5523	5773.62
ARHGAP10	4398	5846	3780	4691	4678.75
ARHGAP11A	366	495.5	1190	544	648.875
ARHGAP12	5975	5047	5635	6628	5821.25
ARHGAP17	3088	5164	2915	3989	3789
ARHGAP22	1732	1024	3616	1073	1861.25
ARHGAP24	248	476	560	516	450
ARHGAP25	3517	3971	4382	5105	4243.75
ARHGAP29	3867	2759	3587	3257	3367.5
ARHGAP5	3696	5858	3918	4016	4372
ARHGDIA	2625	3563	1739	2594	2630.25
ARHGDIB	6106	6790	6096	6964	6489
ARHGEF1	5411	7181	2925	5602	5279.75
ARHGEF10	1469	1135	1079	1085	1192
ARHGEF10L	1802	1667	1288	2215	1743
ARHGEF11	6694	6974	6696	6821	6796.25
ARHGEF12	6051	4301	5815	6521	5672
ARHGEF16	609	1151	102	996	714.5
ARHGEF17	7087	6465	3811	6796	6039.75
ARHGEF2	6148	7190	2213	6291	5460.5
ARHGEF3	1815	1700	1674	1261	1612.5
ARHGEF6	688	1101	723	1083	898.75
ARHGEF7	2929	2321	5982	4345	3894.25
ARHGEF9	5362	5885	4547	5683	5369.25
ARID1A	4189	4465.5	4920	2498	4018.12
ARID3A	5737	5206	7137	5774	5963.5
ARID3B	3728	4256	2214	4568	3691.5
ARID4A	5561	7049	2603	6063	5319
ARID4B	6376	3501	5603	6350	5457.5
ARID5B	5878	6961	2815	6882	5634
ARIH1	3288	3317	6206	3225	4009
ARIH2	6750	6995	5842	6864	6612.75
ARL1	7061	6575	5878	7103	6654.25
ARL15	3749	7252	6925	4638	5641
ARL2	2833	2876	2795	2813	2829.25
ARL2BP	5921	6041	6450	6730	6285.5
ARL3	5333	7140	6808	3518	5699.75
ARL4A	4081	4235	3212	4779	4076.75
ARL4C	540	32	374	404	337.5
ARL4D	2460	3108.5	5119	3321	3502.12
ARL5A	2714	2305.5	6261	2093	3343.38
ARL6IP1	4888	2838	4967	3632	4081.25
ARL6IP5	2280	2606	5592	2955	3358.25
ARL8B	1253	271	1679	911	1028.5
ARMC1	925	465.5	2826	330	1136.62
ARMC4	217	1722	386	1304	907.25
ARMC6	4773	5922	3424	3341	4365
ARMC7	5518	4916	5666	5048	5287
ARMC8	3972	6177	7210	5719	5769.5
ARMC9	1032	2182	787	1329	1332.5
ARMCX3	1269	568	1039	455	832.75
ARMCX5	4554	3538	2086	3830	3502
ARMCX6	1747	217	2649	923	1384
ARNTL	6236	4255	3804	5081	4844
ARNTL2	722	1429	3121	995	1566.75
ARPC1A	2837	2269.5	4105	1642	2713.38
ARPC2	6386	6116	2043	6493	5259.5
ARPC3	5281	4559.5	1779	3822	3860.38
ARPC4	2550	5669	6389	4262	4717.5
ARPC5	2492	4729	996	1149	2341.5
ARPC5L	4338	3618	7142	4367	4866.25
ARRB1	4648	5269	2561	3421	3974.75
ARRB2	4416	6553	5300	3445	4928.5
ARSA	4965	2973	6421	3814	4543.25
ARSB	1221	1548	1038	1486	1323.25
ARSJ	247	400	1201	261	527.25
ART3	811	1591	2590	3250	2060.5
ARTN	1842	3227	834	4156	2514.75
ASAH1	4323	4148	5944	4090	4626.25
ASB13	1894	4374	4589	2741	3399.5
ASB6	2666	2171.5	409	2008	1813.62
ASB7	7083	6667	6900	6540	6797.5
ASB8	2180	3251	362	1939	1933
ASB9	6665	3930.5	4489	6330	5353.62
ASCC2	7160	5196	6534	5259	6037.25
ASCC3	5318	3249	6740	6315	5405.5
ASF1A	6044	7148	6301	5372	6216.25
ASF1B	943	574	3211	842	1392.5
ASH2L	2613	4054	1580	2633	2720
ASL	3687	4100	2860	4534	3795.25
ASMTL	6062	6490	4536	6874	5990.5
ASNA1	6206	6189	5783	5083	5815.25
ASNS	1587	804	3259	1537	1796.75
ASNSD1	1830	1812	1101	1263	1501.5
ASPH	406	812	1791	378	846.75
ASPHD1	7046	7175	6635	6744	6900
ASPM	789	705.5	236	701	607.875
ASRGL1	7144	5570	4175	5984	5718.25
ASS1	43	78	77	13	52.75
ASTE1	4446	5008	1792	3729	3743.75
ASTN2	2782	2404	2942	3394	2880.5
ASXL1	664	570	286	254	443.5
ASXL2	6608	5288	6299	7127	6330.5
ATAD2	1311	610	3040	1080	1510.25
ATAD3A	2688	785	1687	885	1511.25
ATAD5	2697	1702	3889	4150	3109.5
ATF1	5282	4752.5	5821	7055	5727.62
ATF2	5371	5666	5099	5871	5501.75
ATF3	2728	2438	6459	4307	3983
ATF4	2744	1475	6003	1723	2986.25
ATF5	4055	2590.5	1736	3260	2910.38
ATF6	6077	4779	4412	5769	5259.25
ATF7	4586	5190	6207	5274	5314.25
ATF7IP	7115	5483	6330	6273	6300.25
ATG10	4219	5431	6592	4916	5289.5
ATG12	813	1200.5	629	912	888.625
ATG16L1	4610	3822	6735	4513	4920
ATG2A	4618	4382.5	2433	3003	3609.12
ATG2B	2164	2485.5	1556	2436	2160.38
ATG3	3243	4664	5071	4905	4470.75
ATG4A	3491	5117	2287	4966	3965.25
ATG4B	6321	5037	5085	5791	5558.5
ATG5	1190	2678.5	1928	1227	1755.88
ATG7	620	1098.5	2030	388	1034.12
ATG9A	6551	6095	6386	6511	6385.75
ATHL1	2490	3531	2527	4719	3316.75
ATIC	5084	3714	5497	3663	4489.5
ATMIN	7124	7241	6683	6207	6813.75
ATN1	3263	4977	1618	4467	3581.25
ATOX1	4706	5534	6873	3701	5203.5
ATP10D	3567	2392.5	7133	3201	4073.38
ATP11A	1714	3086	4824	2573	3049.25
ATP11B	6699	5877	7169	6583	6582
ATP13A1	5167	6640	6210	5100	5779.25
ATP13A2	5289	6260	6649	6870	6267
ATP13A3	6086	6899	6315	6650	6487.5
ATP1A1	1488	203	2612	438	1185.25
ATP1B1	2776	4273	3766	1921	3184
ATP1B3	5727	4296	4155	6258	5109
ATP2A1	5241	6604	3686	6007	5384.5
ATP2A2	2544	639	4762	743	2172
ATP2B1	4382	6413	3226	3106	4281.75
ATP2B4	5649	5652	7124	5994	6104.75
ATP2C1	7002	5130	6414	6035	6145.25
ATP2C2	361	1253	1504	1456	1143.5
ATP5A1	2412	1627	4650	2313	2750.5
ATP5B	4587	1131	4569	406	2673.25
ATP5C1	2166	1030	1685	1175	1514
ATP5D	5106	2949	6070	3157	4320.5
ATP5E	7236	7088	3218	6486	6007
ATP5F1	3768	978	2417	1621	2196
ATP5G1	3721	2984	4750	3351	3701.5
ATP5G2	5372	6951	5075	4697	5523.75
ATP5H	3655	1092	5110	649	2626.5
ATP5J	6425	6842	4242	4765	5568.5
ATP5J2	6894	4882	5376	7130	6070.5
ATP5L	4816	2570	2758	2753	3224.25
ATP5S	4657	4650	5474	5652	5108.25
ATP6AP1	4857	5420	5941	5243	5365.25
ATP6AP2	6508	6165	6834	6033	6385
ATP6V0A1	2093	1239	4889	762	2245.75
ATP6V0A2	5590	6917	7054	6748	6577.25
ATP6V0B	7116	6517	6365	6118	6529
ATP6V0C	4580	2596.5	5911	4319	4351.62
ATP6V0D1	6749	5443	5353	7190	6183.75
ATP6V0E1	6261	5960	5296	6372	5972.25
ATP6V0E2	6645	5069	5273	5424	5602.75
ATP6V1A	2560	3117	1681	2222	2395
ATP6V1B2	6007	6059	4360	5368	5448.5
ATP6V1C1	1696	1551.5	3459	1512	2054.62
ATP6V1D	1472	2496	3381	659	2002
ATP6V1E1	4047	5705	2123	3527	3850.5
ATP6V1F	5493	6065	7160	6312	6257.5
ATP6V1G1	3626	2537	5651	3048	3715.5
ATP6V1H	4049	1930	3415	4186	3395
ATP7A	2059	5114	5112	3350	3908.75
ATP7B	646	990.5	739	1614	997.375
ATP8A1	632	1057	1342	3097	1532
ATP8A2	1588	6687	4970	4030	4318.75
ATP8B2	1025	373	1700	661	939.75
ATP8B3	6838	6194	4619	6733	6096
ATP9B	1892	658	1899	1749	1549.5
ATPAF2	4820	5070	5458	4651	4999.75
ATPIF1	3773	2330	4380	2792	3318.75
ATR	6058	7201	6412	7194	6716.25
ATRN	1202	2706	2181	1419	1877
ATRX	4331	5447	3778	4270	4456.5
ATXN1	6879	6382	6983	6857	6775.25
ATXN10	2124	2580	1987	1381	2018
ATXN2	5461	6402	3659	6826	5587
ATXN2L	4850	5799	6004	4048	5175.25
ATXN3	1901	2442	3284	2627	2563.5
ATXN7	3804	2622	3868	4197	3622.75
ATXN7L1	4960	6631	6584	5260	5858.75
AUH	576	1967	4844	947	2083.5
AURKA	1012	1213	2134	1163	1380.5
AURKB	1806	963	771	806	1086.5
AURKC	6825	7184	6425	6078	6628
AUTS2	6547	6395	6982	5897	6455.25
AVEN	6343	3774	6658	7253	6007
AVIL	5285	6243	6850	6834	6303
AVPI1	775	420	584	459	559.5
AXIN1	3866	4052	5293	4225	4359
AZGP1	2043	2385	3396	2780	2651
AZIN1	7271	6384	6545	6680	6720
B2M	5888	6761	3210	4339	5049.5
B3GALNT1	3838	2362	6475	3020	3923.75
B3GALT4	7131	6661	7034	6316	6785.5
B3GAT3	2900	5453	5564	4755	4668
B3GNT4	1299	922	896	686	950.75
B3GNTL1	686	2960	1256	2475	1844.25
B4GALNT1	464	529	939	390	580.5
B4GALT1	7056	3710	5642	7153	5890.25
B4GALT2	6925	6197	4806	5215	5785.75
B4GALT3	7197	5874	4957	7141	6292.25
B4GALT4	3072	4793	2613	3407	3471.25
B4GALT5	5438	2885	3753	6159	4558.75
B4GALT6	1430	3615	3862	3516	3105.75
B4GALT7	5343	6331	6001	6327	6000.5
B9D1	4659	4948	4384	5607	4899.5
BACE1	1448	2980	4348	1764	2635
BACH1	6466	7004	4001	6066	5884.25
BAD	4028	2585	4869	1843	3331.25
BAG1	1473	875	2094	899	1335.25
BAG3	1252	2683.5	2911	1242	2022.12
BAG4	2000	4853.5	4308	3995	3789.12
BAG5	4814	5276	4238	4462	4697.5
BAIAP2	2074	1327.5	1691	1979	1767.88
BAIAP3	4431	2411	3425	5002	3817.25
BAK1	7006	6884	7155	5484	6632.25
BAMBI	5280	5596	7203	7173	6313
BANF1	5116	3163	1355	3751	3346.25
BAP1	6926	6330	7174	7263	6923.25
BARD1	1336	2268	3833	3042	2619.75
BASP1	1867	695	2611	453	1406.5
BAX	4782	7262	4717	6831	5898
BAZ1A	2867	4653.5	4693	3993	4051.62
BAZ2A	2791	3450	2667	4231	3284.75
BAZ2B	3599	3901	3921	4567	3997
BBC3	5100	4665.5	6629	4597	5247.88
BBS10	3522	5067	6517	5508	5153.5
BBS4	4504	5634	5704	4383	5056.25
BBS7	1323	2746	3117	1321	2126.75
BBS9	4214	6445	5346	4704	5177.25
BBX	2838	4561	2830	3750	3494.75
BCAM	2125	862	249	983	1054.75
BCAP29	1928	5460	5854	3577	4204.75
BCAP31	6997	6273	7271	6854	6848.75
BCAR3	111	257	593	59	255
BCAS2	5979	6308	2701	4496	4871
BCAS3	4383	3718	2145	5924	4042.5
BCAS4	5393	7246	4508	5851	5749.5
BCAT1	2194	1054	481	1738	1366.75
BCAT2	2218	3936.5	4487	2986	3406.88
BCCIP	3147	3660	4632	4808	4061.75
BCHE	114	365	280	706	366.25
BCKDHA	2826	2905	6625	2078	3608.5
BCKDHB	2434	2774	2276	3232	2679
BCKDK	5470	4727	6932	5430	5639.75
BCL10	2928	5646	1778	3247	3399.75
BCL11A	5200	3002.5	4067	5629	4474.62
BCL11B	1970	3561	2546	4015	3023
BCL2	923	818	2065	1702	1377
BCL2A1	195	130	632	182	284.75
BCL2L1	5812	5197	4269	3251	4632.25
BCL2L10	968	2702	2060	4097	2456.75
BCL2L11	977	1753	811	1696	1309.25
BCL2L13	5119	2696	5175	4450	4360
BCL2L14	4579	6786	4682	5389	5359
BCL2L2	1659	1843	1016	1769	1571.75
BCL3	6119	6852	4735	6142	5962
BCL6	4784	3299	3678	4349	4027.5
BCL7A	3858	5685	2921	5716	4545
BCL7B	4034	5506	4752	4220	4628
BCL7C	6695	5277	5588	6269	5957.25
BCL9	1505	508	2074	1144	1307.75
BCLAF1	3862	5015	5831	3639	4586.75
BCOR	6409	5189	6466	7049	6278.25
BCORL1	6428	6120	5172	5963	5920.75
BCR	4550	1842	1770	2536	2674.5
BCS1L	7170	6634	5912	6352	6517
BDH1	709	1433	482	1406	1007.5
BDH2	5896	3492	2119	6098	4401.25
BDKRB2	3669	1975	5731	4306	3920.25
BDNF	543	2343	1238	2088	1553
BET1	6976	6529	3702	6653	5965
BET1L	6953	6922	7225	6558	6914.5
BEX1	2663	1523	5681	3836	3425.75
BEX4	4123	4838.5	6322	5206	5122.38
BFAR	4497	4276	6973	4098	4961
BFSP1	5841	7154	5268	6168	6107.75
BGN	1170	3332	1913	3389	2451
BHLHB9	2846	3799	2811	3431	3221.75
BICD1	2450	4424.5	411	2511	2449.12
BICD2	6616	5317	6216	6559	6177
BID	6702	5710	6333	6383	6282
BIK	398	307	332	308	336.25
BIN1	504	1459	3067	1215	1561.25
BIN3	2765	3229.5	1076	1256	2081.62
BIRC2	2901	3464	4467	2546	3344.5
BIRC3	5152	2978	5523	4849	4625.5
BIRC5	544	149	854	200	436.75
BLCAP	3116	1040	3287	1443	2221.5
BLM	1648	1502	3341	2374	2216.25
BLMH	6732	6470	5931	4394	5881.75
BLNK	14	416	269	1331	507.5
BLOC1S1	4761	5141	4910	4124	4734
BLVRB	616	735	621	391	590.75
BLZF1	4758	6642	4917	2577	4723.5
BMI1	4476	6777	6399	5196	5712
BMP1	2352	4838.5	706	2398	2573.62
BMP2	2061	1690	1441	3419	2152.75
BMP2K	1246	3860.5	4797	1348	2812.88
BMP8A	3008	1303.5	5018	4525	3463.62
BMP8B	6541	6591	4409	7113	6163.5
BMPR1A	4569	3104	4737	3747	4039.25
BMPR1B	1174	815	2568	1397	1488.5
BMPR2	3806	6805	5744	4338	5173.25
BMS1	2555	3514	1280	3316	2666.25
BNIP1	706	2714	1458	1777	1663.75
BNIP2	3833	4999	2323	3398	3638.25
BNIP3	5773	5517	5312	5395	5499.25
BNIP3L	754	221	516	307	449.5
BOK	4163	3283	3400	4130	3744
BOLA1	1891	3738	1984	3503	2779
BPGM	446	526	440	814	556.5
BPNT1	5430	6876	4328	6804	5859.5
BPTF	5192	6021	4452	5680	5336.25
BRAF	3085	2945	488	3099	2404.25
BRAP	6277	5958	5961	7239	6358.75
BRCA1	4679	2363	4500	5474	4254
BRCA2	4976	6778	6879	4815	5862
BRD1	7098	6290	5844	6480	6428
BRD3	4177	7099	6218	4279	5443.25
BRD4	5221	7062	6273	5553	6027.25
BRD7	2943	2303	2422	1799	2366.75
BRD9	425	761	531	816	633.25
BRE	6988	4317	6759	4554	5654.5
BRF1	3674	2942.5	3475	3425	3379.12
BRF2	732	1139	918	488	819.25
BRIP1	2787	5053	6154	3953	4486.75
BRPF1	3963	3720.5	3373	3023	3519.88
BRWD1	612	1245	308	1009	793.5
BSDC1	1570	1090	3168	1141	1742.25
BSG	3574	1357	6023	1966	3230
BST1	2788	5442	3372	4911	4128.25
BST2	3167	4048	6881	2990	4271.5
BTAF1	5000	4696	7023	5564	5570.75
BTBD1	2521	2511.5	1163	1941	2034.12
BTBD3	5395	4263	6524	5362	5386
BTBD9	6952	5418	5382	7234	6246.5
BTC	6524	4877	5332	6187	5730
BTD	4236	5664	6254	5237	5347.75
BTF3	6367	4188.5	4277	6839	5417.88
BTG1	585	1104	2840	1075	1401
BTG2	266	583	579	623	512.75
BTG3	2095	3618	1396	1910	2254.75
BTN2A1	1240	1547	507	660	988.5
BTN2A2	1831	2300	1632	1415	1794.5
BTN3A1	1085	715	2046	1413	1314.75
BTN3A3	1028	303	1595	524	862.5
BTRC	4750	7127	6913	5551	6085.25
BUB3	6993	4534	5507	5502	5634
BUD31	4981	5278	2753	5482	4623.5
BYSL	2292	823	141	908	1041
BZW2	7145	5245	3839	5974	5550.75
C10orf10	4239	5999	4854	4856	4987
C10orf12	7024	5490	2041	6278	5208.25
C10orf2	2857	2795	2357	2757	2691.5
C10orf88	1168	1052	2290	512	1255.5
C11orf1	6811	5672	4245	6758	5871.5
C11orf24	1932	1882.5	2135	1059	1752.12
C11orf30	2270	2586	6388	3420	3666
C11orf49	5416	6304	2576	5527	4955.75
C11orf58	5405	2757	4670	2674	3876.5
C11orf63	4515	3999	5584	4688	4696.5
C11orf68	673	1390	3533	478	1518.5
C11orf71	3680	6758	2002	5611	4512.75
C11orf73	7152	6925	6120	6148	6586.25
C12orf10	3801	2380	1609	2559	2587.25
C12orf4	402	2508.5	1296	1993	1549.88
C12orf43	5054	4489	6867	5364	5443.5
C12orf49	7132	6496	6989	6449	6766.5
C12orf5	5788	5073	5245	5852	5489.5
C14orf1	4124	5055	5387	5026	4898
C14orf159	774	2828	6036	1904	2885.5
C14orf166	4834	5996	3614	3875	4579.75
C14orf169	7108	6733	4254	6766	6215.25
C14orf2	4288	3137	2761	2669	3213.75
C14orf79	3589	3091	1749	3245	2918.5
C14orf93	2316	4378.5	2902	2828	3106.12
C15orf39	7045	5113	4907	4848	5478.25
C16orf45	119	868.5	319	653	489.875
C16orf58	6170	4722	5548	6052	5623
C16orf62	5156	4730	1402	3824	3778
C16orf72	4952	4630	7153	4037	5193
C17orf53	6807	6756	5254	6927	6436
C17orf59	5374	6835	5248	5031	5622
C17orf70	5691	5826	7209	5018	5936
C17orf75	3936	5454	4442	4395	4556.75
C17orf80	5825	4179.5	4469	6425	5224.62
C18orf25	4941	5783	5028	4855	5151.75
C19orf24	1362	2934	1124	761	1545.25
C19orf26	6560	3393	7274	6910	6034.25
C19orf40	1369	2085	529	2110	1523.25
C19orf53	3576	2510	2479	2137	2675.5
C1D	6760	6450	4912	6195	6079.25
C1GALT1	6696	6792	6596	6780	6716
C1GALT1C1	1185	1128	3173	395	1470.25
C1orf106	1744	2129	1565	1917	1838.75
C1orf112	2695	1848	5095	2809	3111.75
C1orf115	1124	1077.5	1154	1078	1108.38
C1orf116	61	293	61	129	136
C1orf21	6731	6076	6756	6318	6470.25
C1orf27	2894	2038	4696	3760	3347
C1orf35	6089	4412	5275	5732	5377
C1orf50	5901	5307	3771	7265	5561
C1orf54	5754	4782	4413	7125	5518.5
C1QBP	6128	7093	5060	4839	5780
C1QTNF1	484	226	731	619	515
C1RL	3781	6728	5847	5270	5406.5
C1S	2709	2053	1334	2238	2083.5
C20orf24	5266	3500	4774	2640	4045
C21orf2	3245	2166	3361	4320	3273
C21orf33	1641	943	689	442	928.75
C21orf59	2869	1497	2457	2405	2307
C21orf91	7036	3331	2998	6170	4883.75
C2CD2	1803	1231	3309	2052	2098.75
C2CD2L	6316	6626	5202	6180	6081
C2CD3	2902	3093	969	2774	2434.5
C2orf42	6525	7208	6917	6289	6734.75
C2orf44	488	1020	2400	1110	1254.5
C2orf49	1693	3802	3434	3644	3143.25
C3AR1	799	3041	499	3573	1978
C3orf14	3512	5035	6371	4073	4747.75
C3orf18	996	1639	3239	1221	1773.75
C3orf52	3710	5155	6952	5078	5223.75
C4orf27	3648	3862.5	3116	3904	3632.62
C5	2348	3060.5	2461	3493	2840.62
C5orf15	5170	6349	1704	5576	4699.75
C5orf22	5701	6246	6947	7146	6510
C5orf28	1944	1608	3555	1940	2261.75
C5orf30	854	737	1623	312	881.5
C5orf42	4198	6757	4812	4232	4999.75
C6orf106	3369	4008	1405	3976	3189.5
C6orf47	2615	3998	2010	3929	3138
C6orf62	2121	3125	3527	2532	2826.25
C7orf49	4531	5283	5227	5123	5041
C8orf33	5564	5396	5525	6524	5752.25
C8orf4	830	1334	707	2576	1361.75
C8orf44	3587	2877	5934	4157	4138.75
C9orf114	5425	6438	5557	4536	5489
C9orf116	4539	3366	2801	3930	3659
C9orf16	1133	981	935	451	875
C9orf3	5567	5479	6176	5267	5622.25
C9orf40	3699	4170	2874	4127	3717.5
C9orf78	5889	3887	4435	6083	5073.5
C9orf91	6253	6118	7057	5500	6232
CA11	2223	4145	4881	2642	3472.75
CA12	1385	3701	5715	2028	3207.25
CA14	4465	4869	4117	7163	5153.5
CA2	242	346	977	746	577.75
CA5B	4822	6482	7195	5146	5911.25
CA9	5839	6800	7185	4784	6152
CAB39	3429	2425	6318	4647	4204.75
CAB39L	4475	5368	7003	2959	4951.25
CABIN1	7040	5730	5424	5961	6038.75
CABYR	839	3248	3618	2049	2438.5
CACNA1A	5685	4363	6104	6571	5680.75
CACNA1D	786	412	1127	1204	882.25
CACNA1G	2365	6933	3161	4516	4243.75
CACNA2D1	776	923	276	1429	851
CACNB1	6242	5406	2883	5320	4962.75
CACNB3	4302	4171.5	5809	4024	4576.62
CACNG5	2066	4860	4288	4357	3892.75
CACYBP	4485	4924	2879	3102	3847.5
CADM4	3173	2466	3483	2687	2952.25
CADPS2	5166	6431	6865	6463	6231.25
CALB2	5791	6504	7091	7018	6601
CALCOCO1	2310	1773	1411	2336	1957.5
CALCOCO2	1325	369	1976	570	1060
CALD1	4176	1993	2362	3878	3102.25
CALM1	7063	6793	4572	7201	6407.25
CALM2	6054	2564	4148	5586	4588
CALM3	4262	5732	2581	3330	3976.25
CALML3	4108	5822	7109	4365	5351
CALML4	3947	6934	4742	4932	5138.75
CALR	5250	6369	4040	5693	5338
CALU	963	210	85	99	339.25
CAMK1	2083	2127.5	4366	3036	2903.12
CAMK1D	1157	6810	3964	3399	3832.5
CAMK2B	3328	2809.5	2429	3634	3050.12
CAMK2D	2479	1525	5391	2163	2889.5
CAMK2G	4747	2802	4077	3713	3834.75
CAMK2N1	348	1065	2762	717	1223
CAMKK2	3555	2649	1885	3540	2907.25
CAMP	778	596.5	1336	2643	1338.38
CAMSAP1	6091	6823	686	6765	5091.25
CAMTA1	1295	2046	3711	2610	2415.5
CAMTA2	4551	6841	2443	3505	4335
CAND1	2138	3329	6081	1561	3277.25
CANT1	6021	3625.5	5890	5624	5290.12
CANX	3296	596.5	6903	1095	2972.62
CAP1	1564	1300	595	433	973
CAP2	5157	6256	6126	5904	5860.75
CAPG	4077	1594.5	5703	1912	3321.62
CAPN1	1480	511	316	333	660
CAPN2	636	881	607	226	587.5
CAPN5	4670	5123	6488	6474	5688.75
CAPN7	1184	229.5	1568	336	829.375
CAPNS1	5527	4721	2583	6382	4803.25
CAPRIN1	6016	3704	748	4744	3803
CAPRIN2	530	2601	1158	1864	1538.25
CAPZA1	2913	5330	5068	4123	4358.5
CAPZA2	3672	5473	3906	4077	4282
CAPZB	1489	972.5	376	498	833.875
CARD10	7138	5776	5863	6994	6442.75
CARD8	915	1710	2492	2768	1971.25
CARHSP1	5271	5654	6439	4995	5589.75
CARS	4247	2295	4890	4141	3893.25
CARS2	6307	6873	914	4987	4770.25
CASC3	6233	2818.5	2913	5862	4456.62
CASC5	1734	1212	3027	1535	1877
CASD1	2132	2198	1340	2766	2109
CASK	433	375	134	237	294.75
CASKIN2	2535	441	59	1931	1241.5
CASP1	5515	7152	3022	5188	5219.25
CASP2	5477	5781	3505	3782	4636.25
CASP3	5149	4967	7071	5115	5575.5
CASP4	2769	1209	3393	2061	2358
CASP6	2551	3605.5	380	1934	2117.62
CASP7	4794	5271	4024	4477	4641.5
CASP8	3158	6329	5915	4541	4985.75
CASP8AP2	5490	5085	5431	4452	5114.5
CASP9	5656	2550	3078	4177	3865.25
CAST	3824	2067	6822	3306	4004.75
CASZ1	194	983	219	713	527.25
CAT	2742	2087	1768	2237	2208.5
CAV1	805	1179	1438	547	992.25
CAV2	1595	2816	1707	1170	1822
CBFA2T2	7114	7089	3688	6690	6145.25
CBFA2T3	2963	2976	4304	4700	3735.75
CBFB	3700	6815	2565	3721	4200.25
CBL	969	2545.5	2222	1589	1831.38
CBLB	6681	6675	4906	5334	5899
CBLC	106	549	63	641	339.75
CBLL1	1521	2997.5	2790	2380	2422.12
CBR1	1237	906	2721	637	1375.25
CBR3	458	340	1463	156	604.25
CBR4	889	3772	1843	2797	2325.25
CBX1	1375	1543	1804	774	1374
CBX2	5749	5092	5308	5516	5416.25
CBX4	1018	884	564	432	724.5
CBX5	3718	4962	3402	4992	4268.5
CBX6	522	1305	956	562	836.25
CBX7	6523	6173	4697	6200	5898.25
CBY1	4503	2646	5840	5070	4514.75
CC2D1A	2886	1895	713	2286	1945
CCBL1	5049	5957	1398	6160	4641
CCDC101	777	1868	850	1386	1220.25
CCDC102B	459	2009	1083	2273	1456
CCDC121	3638	3692.5	2983	4093	3601.62
CCDC130	6185	5408	5736	5429	5689.5
CCDC132	7168	4697.5	2191	5952	5002.12
CCDC14	3861	2576	2927	3215	3144.75
CCDC15	1439	1901.5	5185	1528	2513.38
CCDC25	2393	4836	5360	3069	3914.5
CCDC28A	6092	6393	7193	6919	6649.25
CCDC28B	772	383	772	639	641.5
CCDC47	6878	6542	4507	5461	5847
CCDC51	2100	1027	370	1224	1180.25
CCDC53	4793	2547	3325	3704	3592.25
CCDC57	5336	7177	5657	6900	6267.5
CCDC59	5710	5400	4034	5542	5171.5
CCDC6	3346	3843	193	1832	2303.5
CCDC69	5225	7225	3395	5627	5368
CCDC71	5977	4742	7016	7093	6207
CCDC85B	4199	4299.5	3584	3168	3812.62
CCDC86	1412	524	2013	872	1205.25
CCDC88A	678	699	1832	674	970.75
CCDC9	6545	6097	4387	7159	6047
CCDC90B	4663	1679	5005	2839	3546.5
CCDC91	2639	3294	7237	4530	4425
CCDC92	848	1073	2608	548	1269.25
CCDC93	6801	3928	6155	5987	5717.75
CCDC94	1804	4843.5	2169	4211	3256.88
CCHCR1	1893	3017	3646	3538	3023.5
CCK	5224	1674.5	7070	6825	5198.38
CCL19	3377	3008	4933	3671	3747.25
CCL5	6806	5170	6601	6567	6286
CCNA2	796	615	1419	760	897.5
CCNB1	1382	1044	1061	1310	1199.25
CCNB2	7265	4811	1654	6657	5096.75
CCNC	1652	1516	3848	1115	2032.75
CCND1	3944	2435	3793	2703	3218.75
CCND2	5547	5987	3627	6848	5502.25
CCND3	4423	6084	1659	5033	4299.75
CCNE1	6082	4975	4953	6351	5590.25
CCNF	1853	1657	1500	2413	1855.75
CCNG1	6522	1551.5	6942	4832	4961.88
CCNG2	1566	4612	4997	5087	4065.5
CCNH	2237	1476	2236	883	1708
CCNI	6630	6493	3329	7241	5923.25
CCNJ	2863	3917.5	3639	3807	3556.62
CCNJL	4211	5555	6647	5300	5428.25
CCNO	5969	5411	7177	5681	6059.5
CCNT1	7259	5895	4523	6756	6108.25
CCNT2	5112	4951	5050	5735	5212
CCPG1	3067	5023	5913	3726	4432.25
CCR1	3080	5752	6793	5521	5286.5
CCR7	4909	6672	7196	7089	6466.5
CCS	6768	6389	6049	6423	6407.25
CCT2	5134	2826	1888	2476	3081
CCT3	3399	3439	2091	1428	2589.25
CCT4	5994	4160	2945	4238	4334.25
CCT5	6121	7207	1113	4451	4723
CCT6A	5670	5203	3227	4619	4679.75
CCT6B	2080	4343	3274	4025	3430.5
CCT7	5847	4089	1519	3965	3855
CCT8	6774	5843	7186	5776	6394.75
CD14	572	848	2227	747	1098.5
CD151	2070	4364	2552	2457	2860.75
CD164	2948	2047	4126	1506	2656.75
CD1A	6152	4922.5	5579	7172	5956.38
CD209	4635	7115	5994	5245	5747.25
CD226	5367	6511	7150	6496	6381
CD2AP	1573	1490	2679	1895	1909.25
CD2BP2	3967	5191	3641	4508	4326.75
CD320	367	12	339	96	203.5
CD36	5093	3142	6749	5307	5072.75
CD3EAP	898	550	1588	898	983.5
CD40	5614	7083	5643	5913	6063.25
CD44	1626	2975	2899	2864	2591
CD47	3961	5230	1479	5077	3936.75
CD55	4865	6886	4391	5390	5383
CD58	1223	3596	3003	2207	2507.25
CD59	503	74	126	29	183
CD6	838	1774	2549	3941	2275.5
CD63	2563	2687	469	1003	1680.5
CD68	3069	3943	2654	3715	3345.25
CD7	5143	4625	4149	6010	4981.75
CD70	243	129	248	399	254.75
CD74	3042	3160.5	6072	4439	4178.38
CD79B	6116	4416.5	3855	6678	5266.38
CD81	5376	4528	4858	4389	4787.75
CD82	5837	2133	6071	5414	4863.75
CD83	204	777.5	960	349	572.625
CD86	4309	2868.5	4244	7195	4654.12
CD8B	5832	1789	5560	6411	4898
CD9	917	613	2435	1068	1258.25
CDA	3207	3593.5	6899	2514	4053.38
CDADC1	1821	2522	6264	2879	3371.5
CDC123	4935	3808	4256	5312	4577.75
CDC14A	3216	6913	6679	4187	5248.75
CDC14B	2785	3036	3444	4953	3554.5
CDC16	2880	5392	2410	3999	3670.25
CDC20	834	750	1051	405	760
CDC23	7235	6988	4793	6446	6365.5
CDC25A	3515	2214	4325	4079	3533.25
CDC25B	1845	2663.5	2363	1815	2171.62
CDC25C	640	607	1678	1437	1090.5
CDC27	971	942	892	522	831.75
CDC34	7064	6433	3634	5876	5751.75
CDC37L1	3195	2071	5201	2711	3294.5
CDC40	6889	6516	5940	6457	6450.5
CDC42	871	1586	299	951	926.75
CDC42BPA	3271	6480	4057	3565	4343.25
CDC42BPB	5232	3715	6502	3702	4787.75
CDC42EP1	6989	2159	4349	4542	4509.75
CDC42EP2	2734	3513	5156	4796	4049.75
CDC42EP3	467	305.5	1451	152	593.875
CDC42SE1	2584	1976	6676	2357	3398.25
CDC42SE2	4357	1303.5	487	1990	2034.38
CDC5L	4356	5800	872	3911	3734.75
CDC6	6317	5415	6000	5180	5728
CDC7	1484	1149	4166	1707	2126.5
CDC73	4468	5132	6926	5826	5588
CDCA3	397	183	983	408	492.75
CDCA4	902	61	669	245	469.25
CDCA8	704	150	1248	347	612.25
CDCP1	5900	4891	6087	4158	5259
CDH1	1	199	1	31	58
CDH11	33	83	388	56	140
CDH13	2480	573	633	2334	1505
CDH2	64	58	14	9	36.25
CDH3	178	841	266	323	402
CDH4	7275	6984	3815	6186	6065
CDIPT	2097	1353	2075	1240	1691.25
CDK10	4166	4571.5	7275	4869	5220.38
CDK2AP2	5061	4349.5	3870	3834	4278.62
CDK4	6023	4005	2352	5147	4381.75
CDK5	2302	1798	4207	2279	2646.5
CDK5R1	7209	6491	6770	6333	6700.75
CDK5RAP1	5611	6864	4118	5223	5454
CDK5RAP2	6368	3652	1713	5910	4410.75
CDK5RAP3	1978	4298	2733	2322	2832.75
CDK6	5025	4774	3572	7259	5157.5
CDK7	2594	1529	2990	1841	2238.5
CDK8	7183	5437	5929	5085	5908.5
CDK9	7113	6740	1538	5821	5303
CDKAL1	6739	6144	3705	6845	5858.25
CDKL1	2431	4635	2741	5187	3748.5
CDKL2	5721	3581	6010	6923	5558.75
CDKN1A	6230	5382	2430	6509	5137.75
CDKN1B	1433	1565	2047	1473	1629.5
CDKN1C	2760	4222	3613	3002	3399.25
CDKN2A	1007	579	3110	1051	1436.75
CDKN2AIP	6830	5976	5457	6607	6217.5
CDKN2B	3924	4902.5	4939	4686	4612.88
CDKN2C	1111	656	1929	934	1157.5
CDKN3	1128	1262	4038	1210	1909.5
CDO1	3829	6227	7217	5660	5733.25
CDON	7129	5721	6325	7218	6598.25
CDR2	4770	3817	3989	4096	4168
CDR2L	1963	1048	4189	1243	2110.75
CDS1	118	125.5	321	47	152.875
CDS2	2655	4206	3410	2074	3086.25
CDT1	6430	3762	6094	7052	5834.5
CDV3	2247	1484	6682	1159	2893
CDYL	6208	5004	3000	3891	4525.75
CEACAM1	1750	1087	2514	1628	1744.75
CEACAM3	3526	3826	6651	4564	4641.75
CEACAM5	921	1113.5	1847	3231	1778.12
CEBPA	245	215	387	411	314.5
CEBPB	3654	1483	4782	1624	2885.75
CEBPD	2406	2611	4935	2266	3054.5
CEBPG	2876	2670.5	7037	3355	3984.62
CEBPZ	2508	1580	2465	1300	1963.25
CECR5	4812	3063	3063	1869	3201.75
CELSR1	2979	3366	2798	4415	3389.5
CELSR2	55	5	242	37	84.75
CELSR3	3560	3092	3578	3569	3449.75
CENPA	362	67	844	283	389
CENPB	3214	2176	1675	1855	2230
CENPE	578	1572	1881	1191	1305.5
CENPF	581	691	1219	1049	885
CENPI	1633	1299	2307	1900	1784.75
CENPJ	556	685	1191	876	827
CENPM	1550	755	1233	1116	1163.5
CENPQ	1040	952	5442	1575	2252.25
CENPT	2750	4475	3581	4543	3837.25
CEP135	2849	2118.5	4114	2992	3018.38
CEP152	910	1633.5	952	1724	1304.88
CEP164	3544	6742	7110	5275	5667.75
CEP170	509	159.5	260	85	253.375
CEP250	6554	5815	7253	6859	6620.25
CEP350	6129	5775	6725	6406	6258.75
CEP55	246	939	1359	342	721.5
CEP57	3209	2417	3147	2288	2765.25
CEP63	2572	2035	3784	2979	2842.5
CEP68	7267	6633	4342	5099	5835.25
CEP70	2173	5892	5163	4289	4379.25
CEP72	4131	2999	7044	4336	4627.5
CEP97	2650	4374	5478	3841	4085.75
CEPT1	3752	3085	6515	2868	4055
CERK	1421	1970	627	1093	1277.75
CES1	1584	1767	2842	2732	2231.25
CES2	249	320	1300	596	616.25
CETN2	3789	5252	7188	4299	5132
CETN3	4466	3338	6790	1806	4100
CFB	215	1717	2955	1368	1563.75
CFH	1009	3897.5	2019	2161	2271.62
CFL1	3970	4024	1260	1004	2564.5
CFLAR	4289	1573	2604	2930	2849
CGGBP1	2700	2518.5	5186	2430	3208.62
CGRRF1	2473	2733	6510	1748	3366
CHAC1	3850	4012	5957	4646	4616.25
CHAF1A	2932	1345	1690	2518	2121.25
CHAF1B	2046	1495	2398	1265	1801
CHCHD2	7109	4725	5692	7152	6169.5
CHCHD3	3918	3933.5	3310	2818	3494.88
CHCHD7	3104	3143	2104	2442	2698.25
CHD1	4317	3690	2083	3337	3356.75
CHD1L	1654	2717	4938	1952	2815.25
CHD4	3884	4778	5975	2156	4198.25
CHD7	3803	3894.5	6122	4153	4493.12
CHD8	6340	6233	7136	6823	6633
CHD9	5585	4471	5861	6811	5682
CHEK1	3934	4660.5	6704	4640	4984.62
CHEK2	4002	4240	6641	4352	4808.75
CHFR	5752	6147	5262	6911	6018
CHGB	4994	6954	4825	5599	5593
CHI3L1	4713	4267	4505	5287	4693
CHI3L2	6489	7166	5354	6903	6478
CHIC2	1503	2703	4671	1328	2551.25
CHKA	3890	6966	3302	3680	4459.5
CHM	6540	5746	4333	6388	5751.75
CHML	3010	4583.5	3986	3209	3697.12
CHMP1A	6324	5931	5540	5919	5928.5
CHMP2A	5312	6363	3252	5753	5170
CHMP2B	1987	1254	1416	2141	1699.5
CHMP5	4757	4968	1862	2743	3582.5
CHMP6	6707	7118	5111	7192	6532
CHMP7	160	497	152	212	255.25
CHN1	297	52	427	44	205
CHORDC1	4708	6643	5670	5318	5584.75
CHPF	5808	2500	7118	5363	5197.25
CHPT1	1451	2261	5142	1212	2516.5
CHRNA5	2081	1309	2494	3535	2354.75
CHRNB2	4048	5234	4860	3718	4465
CHST1	6624	4912	4532	6995	5765.75
CHST10	430	705.5	402	204	435.375
CHST11	1077	899	2378	422	1194
CHST12	4182	2132	1585	3475	2843.5
CHST2	42	104	268	110	131
CHST3	1869	2895	2062	2740	2391.5
CHST7	444	1182	401	1440	866.75
CHSY1	1236	1615.5	208	1019	1019.62
CHUK	3337	3171	5928	3467	3975.75
CIAO1	6146	6663	5625	6134	6142
CIAPIN1	3929	6204	5193	3951	4819.25
CIB2	1841	2252	2786	3437	2579
CIC	6271	6476	1901	6878	5381.5
CINP	2516	2643	3171	2210	2635
CIRBP	905	1029	1316	787	1009.25
CISD1	6755	6602	3632	6082	5767.75
CISH	2694	4927	3890	5433	4236
CIT	1120	933	1078	896	1006.75
CITED2	2181	6178	4012	3848	4054.75
CKAP2	2112	1727	1373	2806	2004.5
CKAP4	1055	732	162	392	585.25
CKAP5	2079	3119	1503	2280	2245.25
CKB	6039	4775	4809	7015	5659.5
CKS1B	2279	1699	1261	1605	1711
CKS2	719	525	187	267	424.5
CLASP1	5821	6113	2703	6735	5343
CLASP2	2216	2074	3958	757	2251.25
CLCC1	3395	2501	3909	3935	3435
CLCN2	6752	7120	4403	6674	6237.25
CLCN3	3541	1841	6877	2338	3649.25
CLCN4	2380	3453.5	6054	1849	3434.12
CLCN5	2413	2375.5	1509	5923	3055.12
CLCN6	2934	3970	2308	4201	3353.25
CLCN7	6127	6213	6238	5086	5916
CLDN1	258	262	2348	184	763
CLDN14	2010	3882	7212	2717	3955.25
CLDN18	5856	4675	5867	5045	5360.75
CLDN7	9	200	10	88	76.75
CLDND1	4017	2852	5170	3158	3799.25
CLEC11A	6472	6374	4982	6956	6196
CLEC2D	4093	6104	6778	4111	5271.5
CLEC4A	7207	7170	6894	6471	6935.5
CLEC4E	5716	5761	4526	5499	5375.5
CLEC7A	2335	3357	4578	5937	4051.75
CLGN	2389	2493	3005	3798	2921.25
CLIC1	3665	3381	2648	1745	2859.75
CLIC2	6532	4858	4241	6492	5530.75
CLIC4	3694	4867.5	1347	3371	3319.88
CLINT1	5388	4366	5718	5664	5284
CLIP1	3537	1685	4805	3122	3287.25
CLIP2	400	1226.5	1797	807	1057.62
CLIP4	1358	893	1537	853	1160.25
CLK4	3009	2954	3292	3308	3140.75
CLMN	31	136	166	155	122
CLN3	791	97.5	218	127	308.375
CLN5	1162	2169	2256	1597	1796
CLN6	6625	6378	4041	6537	5895.25
CLN8	1589	2488	1459	3068	2151
CLNS1A	5011	4285	7264	3770	5082.5
CLOCK	6620	6136	5044	6871	6167.75
CLPB	5581	4426	3203	4981	4547.75
CLPP	3619	2460	2126	1566	2442.75
CLPTM1	4455	3379	5549	4028	4352.75
CLPX	208	542	289	77	279
CLSPN	1101	1598	992	1372	1265.75
CLSTN1	2120	6448	3588	3119	3818.75
CLSTN3	3545	5220	2688	4134	3896.75
CLTA	4919	1584	4880	4147	3882.5
CLTB	1234	316	1494	1030	1018.5
CLTC	7204	6679	7148	6600	6907.75
CLTCL1	1881	6412	4749	2508	3887.5
CLU	4996	5079	3860	4045	4495
CLUAP1	6314	7200	6671	6408	6648.25
CMAS	5862	6198	4416	6961	5859.25
CMPK1	4494	3548	4626	4789	4364.25
CMTM6	4160	2162	6681	2320	3830.75
CNBP	4945	4289	628	4635	3624.25
CNDP2	4650	4092.5	4778	4318	4459.62
CNIH4	3602	1068	2957	1994	2405.25
CNKSR1	1171	678	1765	1125	1184.75
CNKSR2	6231	3555	5691	6944	5605.25
CNN2	5309	4044	7126	3083	4890.5
CNN3	887	996	1917	891	1172.75
CNNM2	5742	6022	4401	5384	5387.25
CNNM3	2158	1960	521	668	1326.75
CNNM4	2456	4606.5	2044	2080	2796.62
CNOT1	1447	918	2617	1099	1520.25
CNOT2	6432	6128	5238	7044	6210.5
CNOT3	4660	5033	3306	6452	4862.75
CNOT4	5300	6151	5328	6706	5871.25
CNOT6	1559	1558	3052	1062	1807.75
CNOT7	5974	3417	3083	5327	4450.25
CNOT8	4102	3666.5	5555	4732	4513.88
CNP	5779	7168	4863	5632	5860.5
CNPY3	4281	4017	1370	4112	3445
CNTN1	2430	5430	4275	3717	3963
CNTNAP1	131	391.5	581	403	376.625
CNTNAP2	879	622	645	1150	824
COASY	2835	2811	4511	1577	2933.5
COBLL1	387	253	231	617	372
COG2	3942	3157	3070	4382	3637.75
COG4	3912	4617	3380	3536	3861.25
COG5	5905	5742	6446	6224	6079.25
COG7	3372	4852	6444	2686	4338.5
COIL	6347	6262	7080	5971	6415
COL11A1	4011	3624	2852	4662	3787.25
COL16A1	6018	6912	4627	5366	5730.75
COL17A1	2458	1402	5899	2656	3103.75
COL18A1	2861	3426.5	4663	3007	3489.38
COL1A1	340	55	563	131	272.25
COL1A2	213	103	364	150	207.5
COL2A1	779	2309	2244	2579	1977.75
COL3A1	405	1108.5	599	861	743.375
COL4A2	80	1	75	5	40.25
COL4A3BP	3260	4161.5	4101	4449	3992.88
COL4A5	5444	6600	5576	5536	5789
COL4A6	4524	2860	5640	4609	4408.25
COL5A1	34	106	29	36	51.25
COL5A2	511	380	1313	178	595.5
COL5A3	4256	6605	3552	4847	4815
COL6A1	330	21	226	114	172.75
COL6A2	563	229.5	555	65	353.125
COL6A3	65	27	267	2	90.25
COL8A1	1118	927	1870	371	1071.5
COL9A2	2766	3858.5	5467	4630	4180.38
COMMD1	2864	2767	4821	1911	3090.75
COMMD10	2752	2754	5235	3813	3638.5
COMMD8	5219	6855	4274	4551	5224.75
COMMD9	2286	2708	4740	2501	3058.75
COMT	3882	1677	6990	3128	3919.25
COPB1	4238	1761.5	6716	3560	4068.88
COPB2	6205	3324	730	5435	3923.5
COPE	6495	5472	5967	7268	6300.5
COPS2	5507	5525	3763	4064	4714.75
COPS3	3068	3116	3235	2301	2930
COPS4	6355	5923	5141	6768	6046.75
COPS5	2342	2091	4194	966	2398.25
COPS6	2722	736	1980	1295	1683.25
COPS7A	6305	4738	6294	4887	5556
COPS7B	6499	5049	3058	7175	5445.25
COPS8	2493	3964	108	1935	2125
COPZ1	6124	3858.5	4398	4022	4600.62
COPZ2	4624	7245	3904	6095	5467
COQ10B	5992	6748	3409	5563	5428
COQ2	4566	7109	4719	4975	5342.25
COQ3	7022	6410	4994	6566	6248
COQ6	2065	4218	1380	2056	2429.75
COQ7	906	2942.5	2228	1251	1831.88
CORO1A	3201	3474	6267	5132	4518.5
CORO1C	2420	3784	1930	1557	2422.75
CORO2A	647	1084	578	2032	1085.25
CORO2B	882	2904	2517	2667	2242.5
COTL1	1061	138	2053	205	864.25
COX10	3880	2843	7114	3876	4428.25
COX11	974	2968.5	2203	1829	1993.62
COX15	4575	1417	2768	2367	2781.75
COX17	3300	2921	5003	2497	3430.25
COX4I1	5693	2062	3907	3058	3680
COX5A	5712	7123	5116	4787	5684.5
COX5B	5916	6371	4493	5244	5506
COX6A1	1525	100	770	402	699.25
COX6B1	4546	4420	4545	3624	4283.75
COX6C	7150	5731	6138	6102	6280.25
COX7A2	4760	4422.5	5188	3212	4395.62
COX7B	4036	3045.5	2684	3892	3414.38
COX7C	6686	6638	4590	5803	5929.25
COX8A	5984	6105	6775	5059	5980.75
CP	2793	4582	4408	4774	4139.25
CPA4	1080	3223	3351	3140	2698.5
CPD	633	291	924	179	506.75
CPE	1291	2153	2061	2704	2052.25
CPEB1	75	436	1103	716	582.5
CPEB3	2185	972.5	869	2478	1626.12
CPM	4873	4760	6097	6162	5473
CPNE3	1613	1375	314	1254	1139
CPS1	6886	6562	5906	6867	6555.25
CPSF1	6907	5002	7097	6856	6465.5
CPSF3L	5741	5151	4273	3490	4663.75
CPSF4	3159	3768	3743	2172	3210.5
CPSF6	2006	1939	7270	967	3045.5
CPT1A	1005	1444	903	1264	1154
CPT2	542	831	233	712	579.5
CPVL	4532	6387	3788	6255	5240.5
CRABP2	2346	3136	2988	3958	3107
CRADD	6109	4065	3933	6056	5040.75
CRBN	2245	4156	640	3224	2566.25
CREB1	6456	6915	3088	5911	5592.5
CREB3	3326	5803	2496	2239	3466
CREB3L1	1486	571	1684	2815	1639
CREB3L2	5346	6746	1964	5415	4867.75
CREB5	1205	854	2114	2386	1639.75
CREBBP	5942	4059	5448	5631	5270
CREBL2	1670	2467	1733	2149	2004.75
CREG1	681	94	279	166	305
CRELD1	3431	4323	3937	2560	3562.75
CREM	1350	1016	4580	614	1890
CRIM1	1667	1899.5	2200	858	1656.12
CRIP2	3717	6845	5889	6646	5774.25
CRIPT	1125	2126	1346	1896	1623.25
CRISPLD2	3570	6817	3797	5328	4878
CRK	3821	5329	1594	3369	3528.25
CRKL	3406	3168	2622	1791	2746.75
CRLF3	2281	1931	624	2077	1728.25
CROT	870	1023	674	1092	914.75
CRTAP	967	1436	1607	1057	1266.75
CRTC1	6877	4478.5	6537	6176	6017.12
CRY1	4866	5774	5445	5813	5474.5
CRY2	1397	2457	2281	3387	2380.5
CRYBB2	7166	4875	3682	6625	5587
CRYL1	1918	1665	1255	1757	1648.75
CRYZ	5803	3800	6370	4620	5148.25
CRYZL1	5464	3701	3865	5968	4749.5
CS	3899	1177	3220	860	2289
CSAD	672	2146	1185	1798	1450.25
CSE1L	5253	5370	6354	5764	5685.25
CSF1	1541	2444	954	2042	1745.25
CSF2	2165	4200.5	5192	2899	3614.12
CSF2RB	3932	3739	5252	6569	4873
CSF3	3034	1297	816	4159	2326.5
CSGALNACT1	7205	6851	3747	7076	6219.75
CSGALNACT2	1136	745	223	494	649.5
CSK	4118	4897.5	4353	3326	4173.62
CSNK1A1	1855	1102	7000	1211	2792
CSNK1D	4704	4484.5	4567	5089	4711.12
CSNK1G1	6329	3972	2836	5867	4751
CSNK1G2	3593	1437.5	83	677	1447.62
CSNK1G3	3629	6067	636	1103	2858.75
CSNK2A2	2140	2114	5292	2373	2979.75
CSNK2B	4296	4067	6812	4954	5032.25
CSPG4	1365	5700	2755	3254	3268.5
CSPG5	5630	5757	5121	6808	5829
CSPP1	1710	2390	2944	2652	2424
CSRP1	2285	5530	4002	2903	3680
CSRP2	483	481	831	270	516.25
CST3	3893	3720.5	6930	3500	4510.88
CST6	2226	1563	2318	3240	2336.75
CSTA	1571	484	4865	695	1903.75
CSTB	2483	245	4497	953	2044.5
CSTF1	5551	6087	5279	6442	5839.75
CSTF2	6973	6956	7254	6564	6936.75
CSTF2T	481	1208	3665	844	1549.5
CSTF3	2016	2483	3916	2706	2780.25
CTAGE5	182	644	701	473	500
CTBP1	5608	3419	1545	3028	3400
CTBP2	7210	5103	4457	6830	5900
CTBS	3367	5171	3873	3124	3883.75
CTCF	5015	4104	6374	3256	4687.25
CTDSP1	1393	1320	2243	991	1486.75
CTDSP2	7153	4932.5	4424	7105	5903.62
CTDSPL	489	925	1626	561	900.25
CTF1	4973	4574	3488	6329	4841
CTGF	62	464	140	161	206.75
CTH	6631	7101	3988	6444	6041
CTNNA1	2133	1164	4846	1111	2313.5
CTNNA2	723	4022	2186	4258	2797.25
CTNNAL1	1706	4642	6380	2781	3877.25
CTNNB1	6227	6660	2025	5297	5052.25
CTNNBIP1	3335	1349	2174	3366	2556
CTNNBL1	4037	3349	5558	3147	4022.75
CTNS	5155	4759	6664	4460	5259.5
CTPS2	3347	4920	979	2958	3051
CTR9	4304	3503	3068	3085	3490
CTSA	3714	3090	5510	2953	3816.75
CTSB	594	709	318	550	542.75
CTSC	4162	6034	4916	5656	5192
CTSD	379	41	315	78	203.25
CTSF	2897	2911	2924	1987	2679.75
CTSK	2015	3081	3413	1930	2609.75
CTSO	2159	4016	4071	2341	3146.75
CTSS	3549	3853	4278	3673	3838.25
CTSZ	6454	5873	5195	6479	6000.25
CTTN	2871	4030.5	4477	2881	3564.88
CTTNBP2NL	1354	4958	4227	3683	3555.5
CUEDC2	3459	3940.5	4223	3059	3670.38
CUL1	5510	4571.5	1341	4601	4005.88
CUL2	2163	1733.5	7207	1152	3063.88
CUL3	6395	5344	5981	7209	6232.25
CUL4B	865	842	1476	837	1005
CUL5	4300	6140	5761	6199	5600
CUL7	3345	4741	1184	4099	3342.25
CUTA	2463	2173	2125	1285	2011.5
CUTC	1310	2408	4251	1831	2450
CUX1	5719	6312	6289	4882	5800.5
CUZD1	909	5502	5633	2884	3732
CWF19L1	6766	6981	6438	7275	6865
CXADR	150	118	547	34	212.25
CXCL14	4715	6015	5469	6528	5681.75
CXCL2	4765	3312.5	2210	3907	3548.62
CXCL3	74	31	207	194	126.5
CXCL5	2370	3068	4484	3485	3351.75
CXCR4	6096	6137	3947	6634	5703.5
CXorf57	3723	6289	4483	5209	4926
CXXC1	3666	2609	985	1598	2214.5
CXXC4	4486	3388	4931	6043	4712
CYB561	5845	5066	5832	5995	5684.5
CYB5A	773	3689	1214	2406	2020.5
CYB5B	3865	1386	1833	1558	2160.5
CYB5R1	1286	435	518	1119	839.5
CYB5R2	5544	3653	4290	5459	4736.5
CYB5R3	2812	2563	948	1671	1998.5
CYB5R4	6449	4953	5433	6888	5930.75
CYBA	5296	5512	6419	5024	5562.75
CYBB	4897	1508	4014	6991	4352.5
CYBRD1	560	1281	554	2024	1104.75
CYC1	5369	4436	4894	3556	4563.75
CYCS	3119	2514	6574	2746	3738.25
CYFIP1	2767	2781	3106	1445	2524.75
CYFIP2	3426	1985	3297	1426	2533.5
CYHR1	3211	4969	6715	2316	4302.75
CYLD	5284	4040.5	5302	5512	5034.62
CYP1B1	2457	6294	3814	5493	4514.5
CYP20A1	5643	7187	7061	6436	6581.75
CYP26B1	2054	4798	3783	2395	3257.5
CYP27B1	3059	4247	1751	5800	3714.25
CYP2B6	987	360	1378	1827	1138
CYP2E1	4833	3190	2539	5750	4078
CYP2J2	2312	3677	2799	4266	3263.5
CYP2R1	4885	3656	4612	5230	4595.75
CYP2U1	959	4165.5	3496	2247	2716.88
CYP39A1	2634	1251	2148	2217	2062.5
CYP3A5	975	401	2254	775	1101.25
CYP3A7	4207	4072	2632	5705	4154
CYP4B1	720	961.5	897	1045	905.875
CYP4F11	3386	6159	4315	3555	4353.75
CYP4F2	3118	3586.5	2332	4833	3467.38
CYP51A1	4443	3356	5663	5945	4851.75
CYR61	53	252	368	20	173.25
DAAM1	359	447	81	207	273.5
DAB2	156	66	784	70	269
DACH1	4617	5318	5959	6359	5563.25
DAD1	3913	2247	147	1433	1935
DAG1	1764	1235	471	1269	1184.75
DAK	1510	3703	4704	2389	3076.5
DALRD3	7171	7000	6189	7203	6890.75
DAP	937	1527.5	2129	269	1215.62
DAP3	5854	6900	6512	5998	6316
DAPK2	1244	3259	4314	3054	2967.75
DAPK3	2024	2968.5	444	1291	1681.88
DAPP1	482	125.5	128	847	395.625
DARS	1709	617	1099	386	952.75
DAXX	1947	3434.5	3683	1949	2753.38
DAZAP1	5959	5564	3710	5541	5193.5
DAZAP2	2137	2068	5032	1298	2633.75
DBF4	1994	443	1945	300	1170.5
DBF4B	1843	3254	2179	4540	2954
DBI	6706	6752	5407	6270	6283.75
DBN1	1405	721	817	632	893.75
DBNDD1	3520	4156	1883	3727	3321.5
DBP	4410	5735	6404	6393	5735.5
DBR1	6649	6509	5634	7012	6451
DBT	941	903	170	833	711.75
DCAKD	3206	3078	3452	2901	3159.25
DCBLD2	803	672	1610	616	925.25
DCHS1	3952	5660	4102	6778	5123
DCK	2597	1414	1234	1548	1698.25
DCLK1	4707	5549	2697	6762	4928.75
DCLRE1A	3706	2752	3397	3130	3246.25
DCLRE1B	341	281	1432	188	560.5
DCLRE1C	3375	2447	4902	4019	3685.75
DCN	2235	941	334	1633	1285.75
DCP1A	2336	3165.5	4654	3120	3318.88
DCP2	6808	7114	6346	6669	6734.25
DCPS	3815	4523.5	4303	4501	4285.62
DCTD	6378	7066	2432	5863	5434.75
DCTN1	2971	4699.5	3583	3282	3633.88
DCTN2	5865	3925	6730	4836	5339
DCTN3	6722	6181	4356	6741	6000
DCTN4	6166	6182	3701	5208	5314.25
DCTN5	2206	2721	6486	2387	3450
DCTN6	4266	4498	3092	1667	3380.75
DCUN1D1	3411	3780	4669	4041	3975.25
DCUN1D4	2116	2432.5	2069	2726	2335.88
DCXR	1913	3463	3101	859	2334
DDA1	6348	4663	2809	6277	5024.25
DDAH1	2436	3296	2680	3945	3089.25
DDAH2	3891	1564	4756	2276	3121.75
DDB1	4135	5610	4181	4061	4496.75
DDB2	6966	6157	6733	7181	6759.25
DDHD2	6254	5345	6572	6498	6167.25
DDIT3	1999	3871	5601	3714	3796.25
DDIT4	1931	1431	5200	2051	2653.25
DDO	1307	3028	2259	3719	2578.25
DDOST	5863	6692	4959	5965	5869.75
DDR1	234	472	107	415	307
DDR2	227	259	340	206	258
DDX1	4039	2941	6955	2176	4027.75
DDX10	4233	5500	962	3794	3622.25
DDX17	5145	4061	6151	4521	4969.5
DDX18	5332	5573	6415	4531	5462.75
DDX19A	3755	2652.5	3466	2364	3059.38
DDX21	6725	5665	6581	6905	6469
DDX23	5457	5729	5566	4518	5317.5
DDX24	5954	5924	3374	5877	5282.25
DDX25	5949	4389	4243	6298	5219.75
DDX27	5717	6965	4513	5343	5634.5
DDX28	5777	7050	6559	5470	6214
DDX31	5133	4599.5	6053	4797	5145.62
DDX3X	6634	6432	2776	6978	5705
DDX41	4642	2845	6185	2712	4096
DDX42	3792	2319	6416	2798	3831.25
DDX46	6612	4443.5	5242	5568	5466.38
DDX49	4727	7267	3770	6743	5626.75
DDX5	5368	4551	2881	3955	4188.75
DDX50	6408	4467.5	5818	6058	5687.88
DDX51	5067	5841	5362	4979	5312.25
DDX52	5212	7121	3558	5784	5418.75
DDX54	4638	3644	3238	2410	3482.5
DDX58	5632	3582	1968	6038	4305
DDX6	6431	5912	5177	6244	5941
DDX60	7154	7076	6972	6721	6980.75
DEAF1	5293	6282	807	5748	4532.5
DECR1	3976	1856	1943	2966	2685.25
DECR2	4130	3298	3195	3581	3551
DEDD	7135	6340	5267	6325	6266.75
DEF6	955	1384	320	1018	919.25
DEF8	5929	3457.5	4280	3488	4288.62
DEGS1	603	1735.5	905	796	1009.88
DEK	6105	6882	5426	6262	6168.75
DENND1A	1021	2317	2738	1631	1926.75
DENND2D	109	984	360	409	465.5
DENND3	1481	3791	4535	3949	3439
DENND4A	5420	3231	2905	3903	3864.75
DENND4C	1788	1855	2813	3057	2378.25
DENR	5398	3392	4344	5181	4578.75
DEPDC5	5183	4944	3978	6829	5233.5
DERA	1091	266	612	223	548
DERL1	3297	5706	4232	3539	4193.5
DERL2	2808	5284	1105	4095	3323
DES	2304	4445.5	4468	2793	3502.62
DET1	2858	3877	5069	2721	3631.25
DEXI	5298	3728	6029	3352	4601.75
DFFA	2775	5467	3305	4263	3952.5
DFNA5	1459	986.5	2666	1444	1638.88
DFNB31	4613	5951	4503	4805	4968
DGAT1	4896	4621.5	2868	4390	4193.88
DGCR14	5387	3452	4466	5522	4706.75
DGCR2	2197	1867	1605	2231	1975
DGCR8	6391	5358	5901	7004	6163.5
DGKA	4192	1637	5888	4426	4035.75
DGKD	4181	2842	3352	4798	3793.25
DGKE	4442	5903	5298	4107	4937.5
DGKQ	2266	3384.5	2068	4473	3047.88
DGKZ	6775	5339	3834	5909	5464.25
DHCR24	1938	2020	1085	1649	1673
DHCR7	3391	3094	6627	2777	3972.25
DHDDS	2973	5513	3494	2259	3559.75
DHODH	7194	5970	6212	6636	6503
DHPS	5538	4380	3671	4282	4467.75
DHRS1	86	506	18	515	281.25
DHRS12	1609	2505.5	1640	4397	2537.88
DHRS2	4905	7063	4738	5866	5643
DHRS3	3451	4761.5	6024	4072	4577.12
DHRS7	4922	2228	993	2894	2759.25
DHRS7B	6979	5934	6376	6563	6463
DHRS9	4522	2878	6253	6245	4974.5
DHTKD1	711	2777	1176	1880	1636
DHX15	5114	4164	747	2691	3179
DHX16	6256	4731	4798	5220	5251.25
DHX29	2126	2833.5	3411	2218	2647.12
DHX35	6843	6513	4375	6376	6026.75
DHX38	5776	5699	2070	5231	4694
DHX40	7226	6092	5724	6305	6336.75
DHX57	6393	5275	6428	7013	6277.25
DHX58	4583	5688	6310	7021	5900.5
DHX8	6157	5537	6062	4681	5609.25
DHX9	5127	5505	3854	5549	5008.75
DIABLO	6199	6806	4840	6405	6062.5
DIAPH3	453	904	1505	645	876.75
DICER1	880	1086	733	1048	936.75
DIDO1	4174	6081	3756	4430	4610.25
DIP2A	881	1526	741	1771	1229.75
DIP2C	2359	3793.5	4490	2412	3263.62
DKC1	5619	3783	4171	4208	4445.25
DKK1	336	1130	2920	523	1227.25
DKK2	2238	7150	6119	4585	5023
DKK3	2111	1448.5	1473	1398	1607.62
DLAT	1271	1193	1310	766	1135
DLC1	583	1922	1800	3418	1930.75
DLD	2035	1360	3881	1029	2076.25
DLG1	4311	2405	4928	2808	3613
DLG3	550	1034	846	436	716.5
DLG4	1579	1489	465	3434	1741.75
DLG5	4936	3310.5	1427	4009	3420.62
DLGAP4	622	2011	230	1363	1056.5
DLGAP5	222	276	702	355	388.75
DLK2	929	353.5	839	2240	1090.38
DLL3	853	710	1597	1953	1278.25
DLST	4321	4129.5	2937	4088	3868.88
DLX2	869	1799	1527	1814	1502.25
DLX4	2853	5095	4131	5211	4322.5
DMD	5466	3907	7194	6450	5754.25
DMPK	4742	1610	2843	5653	3712
DMTF1	2428	3007	1393	2762	2397.5
DMXL1	2344	1161	1205	3786	2124
DMXL2	5496	6947	6177	4668	5822
DNA2	2094	1290	6831	2588	3200.75
DNAH9	1625	3303	3761	3368	3014.25
DNAJA1	2358	2229	865	1497	1737.25
DNAJA2	5048	6063	4927	3585	4905.75
DNAJA3	4245	4553	1957	3179	3483.5
DNAJA4	3066	1229	3269	2737	2575.25
DNAJB1	3840	4194	4767	3840	4160.25
DNAJB12	6868	4278	5394	7246	5946.5
DNAJB2	2155	3530	1861	3784	2832.5
DNAJB4	886	2100	572	986	1136
DNAJB5	1948	1751.5	1264	2947	1977.62
DNAJB6	3267	2780	4140	1732	2979.75
DNAJB9	4872	5861	6714	6048	5873.75
DNAJC1	2512	2072	2712	2623	2479.75
DNAJC10	6691	5711	2699	6594	5423.75
DNAJC12	3055	1372	3398	3423	2812
DNAJC13	6075	5320	6410	5346	5787.75
DNAJC15	1396	3447	4201	3400	3111
DNAJC3	3945	2718	7167	4403	4558.25
DNAJC4	1678	3565	998	2845	2271.5
DNAJC7	3551	4435	6506	3863	4588.75
DNAJC8	1070	297	138	187	423
DNAJC9	4110	2556	7159	3118	4235.75
DNAL4	4592	4428	5860	5973	5213.25
DNASE1	1640	2283	666	2871	1865
DNASE2	3172	2613	2702	2541	2757
DND1	7241	6193	5154	6727	6328.75
DNM1	1713	1125	2643	2587	2017
DNM1L	7146	4575.5	3867	6807	5598.88
DNM3	1628	2465	3531	4278	2975.5
DNMBP	3811	6154	3997	6233	5048.75
DNMT1	4158	2425	4862	2887	3583
DNMT3A	6382	6971	2387	4782	5130.5
DNMT3B	5320	6134	3800	5292	5136.5
DNPEP	697	1694	293	1016	925
DNTTIP2	2678	1886	1730	1513	1951.75
DOCK1	3032	3353	932	3637	2738.5
DOCK3	2977	6319	6603	4728	5156.75
DOCK4	2850	4714	3948	3528	3760
DOCK5	2337	4899	6092	3771	4274.75
DOCK9	3800	3596	3454	2751	3400.25
DOHH	5784	6525	2381	5742	5108
DOK1	2743	2912.5	2293	3454	2850.62
DOK3	2017	3874.5	3895	4219	3501.38
DOK4	1553	1641.5	2835	1344	1843.38
DOLPP1	4622	6328	7240	2967	5289.25
DONSON	2946	1918	5829	2342	3258.75
DOPEY1	600	1093	453	646	698
DOPEY2	2763	2974	1290	2516	2385.75
DOT1L	3124	5804	3125	4013	4016.5
DPAGT1	6361	6720	5707	7238	6506.5
DPF1	699	666	297	1067	682.25
DPF2	5698	5789	6659	3333	5369.75
DPH2	3114	3088	3959	3044	3301.25
DPH5	3044	4292	3039	2950	3331.25
DPM1	4490	4587	3560	3372	4002.25
DPM2	6273	7227	4076	6448	6006
DPM3	4330	2898	3081	2011	3080
DPP3	2768	5014	1721	2872	3093.75
DPPA4	4133	5380	6061	5771	5336.25
DPT	1639	3559	2861	1989	2512
DPY19L1	1154	402	43	873	618
DPY19L4	5552	4657	4509	4655	4843.25
DPYD	4149	4615	4346	4455	4391.25
DPYSL2	423	1216	1825	360	956
DPYSL3	58	111	154	33	89
DPYSL4	1534	3254	3953	3579	3080
DR1	3355	5526	2277	3432	3647.5
DRAP1	505	832	769	209	578.75
DRD2	3500	5613	5898	4596	4901.75
DRG1	6513	6485	3248	5646	5473
DRG2	5583	6437	2735	5496	5062.75
DRP2	4393	4736	5331	7075	5383.75
DSC2	262	119	1115	105	400.25
DSC3	3864	6828	2288	2014	3748.5
DSCAM	256	680.5	265	895	524.125
DSCC1	4298	3479	3901	4498	4044
DSCR3	5678	4514	5565	5981	5434.5
DSE	3407	5319	1202	2680	3152
DSG2	3222	1032	5349	2556	3039.75
DSG3	708	242	744	710	601
DSP	110	134	457	111	203
DST	6643	4013	4225	6485	5341.5
DSTN	3621	5244	3781	3045	3922.75
DTL	565	595	2838	565	1140.75
DTNA	6977	5040	3707	6440	5541
DTNB	4588	1589	3049	4272	3374.5
DTWD1	2395	3839	1906	3895	3008.75
DTX3	2255	3366	3048	2688	2839.25
DTX4	302	17	714	119	288
DTYMK	2475	1058	133	1884	1387.5
DUOX1	1546	581	915	3332	1593.5
DUS1L	2200	2187	2130	1087	1901
DUS4L	4766	4337	3928	4672	4425.75
DUSP1	5958	5869	2593	7118	5384.5
DUSP10	1498	3811	2376	2926	2652.75
DUSP11	4518	2060	6846	3522	4236.5
DUSP12	2240	2101	2040	2255	2159
DUSP14	2537	3197	3199	1637	2642.5
DUSP22	2300	2043.5	5015	2123	2870.38
DUSP3	7234	7259	3882	6399	6193.5
DUSP4	3482	1602	4246	1118	2612
DUSP5	680	2224	3460	1973	2084.25
DUSP6	1496	1995	1242	2306	1759.75
DUSP7	5334	4963	5732	4678	5176.75
DUSP8	6491	6871	4781	6251	6098.5
DUSP9	6195	4136	4683	6661	5418.75
DUT	3901	1865.5	4319	2037	3030.62
DVL2	1410	2674	1318	1890	1823
DVL3	6450	5823	6489	5269	6007.75
DYM	6602	4242	4108	5839	5197.75
DYNC1H1	5814	1916	7163	3618	4627.75
DYNC1LI1	4319	7271	6237	4210	5509.25
DYNC1LI2	4904	5780	4371	5544	5149.75
DYNC2H1	1239	1724	1145	1472	1395
DYNC2LI1	3822	1861	1752	3900	2833.75
DYNLL1	3382	3955	3107	1632	3019
DYNLRB1	3975	3659	7068	2962	4416
DYNLT1	6268	4302	6358	5697	5656.25
DYNLT3	4972	4796	4710	4476	4738.5
DYRK1A	2481	2789.5	3074	3427	2942.88
DYRK1B	5193	3946.5	6160	4184	4870.88
DYRK2	6167	6705	6383	6196	6362.75
DYRK4	4051	4076	3607	2181	3478.75
DYSF	5499	5550	4092	2960	4525.25
DZIP3	4542	6258	5778	6133	5677.75
E2F1	1542	905	1143	1775	1341.25
E2F2	3778	2430	3204	4417	3457.25
E2F3	463	556	49	424	373
E2F4	5653	5240	2470	5204	4641.75
E2F5	2447	1826	1569	2079	1980.25
E2F8	3041	1723	6013	3736	3628.25
E4F1	5838	4673	4078	5283	4968
EAF2	4042	4569	5837	4348	4699
EAPP	1924	1713.5	964	1504	1526.38
EBAG9	1186	1022	1173	755	1034
EBNA1BP2	1233	1779	1613	751	1344
EBP	5234	6027	5956	6691	5977
ECD	3516	4716.5	6566	2318	4279.12
ECE1	3336	6119	2528	2292	3568.75
ECH1	190	176	608	266	310
ECHDC1	3137	3411	3808	1613	2992.25
ECHDC2	1208	917	520	1158	950.75
ECHS1	3351	2691	786	655	1870.75
ECM2	1791	1081	3593	1220	1921.25
ECSIT	5817	6221	3384	4827	5062.25
ECT2	1023	1517	777	1203	1130
EDA	6047	3490	3595	7157	5072.25
EDC3	7074	6619	4097	6853	6160.75
EDC4	6659	6830	5800	6365	6413.5
EDEM1	4775	4434	5536	5256	5000.25
EDEM2	2541	3509.5	2401	2520	2742.88
EDEM3	5052	7218	3079	4708	5014.25
EDF1	2908	2605	5545	2492	3387.5
EDIL3	49	63.5	159	66	84.375
EDN1	2568	7228	6108	6686	5647.5
EDN2	1738	1376	1860	2035	1752.25
EDNRB	712	2639	2804	2974	2282.25
EEA1	6287	6156	3435	5491	5342.25
EED	7264	6924	6051	6950	6797.25
EEF1A1	3529	545	6571	778	2855.75
EEF1B2	6778	5523	4952	6557	5952.5
EEF1D	3844	2120	5968	1967	3474.75
EEF1E1	4057	3159	5423	3615	4063.5
EEF1G	4785	1498	4234	1794	3077.75
EEF2	3453	945	6476	1708	3145.5
EFCAB2	6909	6449	6795	7110	6815.75
EFCAB6	1557	1155	3064	3244	2255
EFEMP2	1374	1692	1652	733	1362.75
EFHC1	3387	5759	3442	4135	4180.75
EFHD2	5811	5323	6192	5310	5659
EFNA1	289	182	1747	344	640.5
EFNA3	877	1466	1123	1866	1333
EFNA4	4578	6457	1658	5815	4627
EFNA5	1903	2529	1937	2254	2155.75
EFNB1	5254	2704	3636	5148	4185.5
EFNB2	7072	5819	3885	4857	5408.25
EFNB3	476	1321.5	1453	749	999.875
EFR3A	1702	2413	3975	1751	2460.25
EFS	1836	1838	2160	3918	2438
EFTUD1	5897	4260	4339	5421	4979.25
EGFL7	7268	5696	4772	6488	6056
EGFR	5324	6627	4474	5868	5573.25
EGLN1	2985	7054	3652	4571	4565.5
EGLN2	6795	6224	3268	6806	5773.25
EGR1	6757	5847	4255	6377	5809
EHBP1	4194	3577	5808	4965	4636
EHD1	2665	3215	5084	2046	3252.5
EHD2	2911	4126.5	823	2767	2656.88
EHD3	175	507	50	1813	636.25
EHD4	3628	5359	6773	5517	5319.25
EHF	219	527.5	821	628	548.875
EHHADH	2378	2882	1456	3205	2480.25
EHMT1	5259	6375	6665	5453	5938
EHMT2	4228	4957	6843	3859	4971.75
EI24	2978	3396.5	2530	2638	2885.62
EIF1	5939	4642	1025	4486	4023
EIF1AX	3495	3804	5734	2481	3878.5
EIF1B	5951	4281	6886	6193	5827.75
EIF2AK1	2794	1891	2413	1015	2028.25
EIF2AK2	5765	5133	5989	4120	5251.75
EIF2AK3	1197	2429	3319	2855	2450
EIF2B1	3581	4908.5	6123	3170	4445.62
EIF2B2	4402	4487.5	4596	3881	4341.62
EIF2B4	5647	3905.5	6595	4893	5260.12
EIF2B5	5595	6367	5618	5579	5789.75
EIF2S1	3052	3777	3225	2066	3030
EIF2S2	4367	5498	2107	2965	3734.25
EIF2S3	1674	2420.5	2260	2162	2129.12
EIF3A	4801	4545.5	4145	2822	4078.38
EIF3B	7255	5332	4811	6604	6000.5
EIF3D	6176	4178	4210	4621	4796.25
EIF3E	6015	4418	5782	5702	5479.25
EIF3F	4320	2728	7062	3521	4407.75
EIF3G	6197	6648	5673	5625	6035.75
EIF3H	6399	4639	5359	6012	5602.25
EIF3I	2324	3099	758	1055	1809
EIF3J	6000	7011	6939	5896	6461.5
EIF3K	3712	1186	7123	1448	3367.25
EIF3M	4948	3262	2555	3510	3568.75
EIF4A1	3689	3004	1031	718	2110.5
EIF4A2	3439	2953	6758	3283	4108.25
EIF4B	1394	1126	2889	1076	1621.25
EIF4E	6293	7129	6392	4982	6199
EIF4E2	1002	1991	255	1498	1186.5
EIF4EBP1	3550	4888	1769	3013	3305
EIF4EBP2	6440	6709	3196	5573	5479.5
EIF4ENIF1	4806	3873	7038	5221	5234.5
EIF4G1	5687	4378.5	3124	5336	4631.38
EIF4G2	5302	2923	5561	2883	4167.25
EIF4G3	5576	6454	984	5017	4507.75
EIF4H	7080	4407	5249	5686	5605.5
EIF5	5326	6019	6706	5007	5764.5
EIF5A	3276	4223.5	2469	2297	3066.38
EIF5B	6151	6464	7052	6575	6560.5
EIF6	5426	4987	4745	3757	4728.75
ELAC1	1711	1813	3030	2849	2350.75
ELAC2	5983	6581	5118	6018	5925
ELAVL1	4222	3912.5	2685	4109	3732.12
ELAVL2	651	1055	2950	1164	1455
ELF1	756	184	2974	338	1063
ELF2	4106	4400.5	4074	5574	4538.62
ELF3	30	91	69	109	74.75
ELF4	2708	6916	5476	3847	4736.75
ELK1	4451	4823.5	5672	4298	4811.12
ELK3	317	181	812	50	340
ELK4	3702	6707	4759	4584	4938
ELL	4287	5930	4690	3972	4719.75
ELL2	2660	2273.5	4566	1735	2808.62
ELMO3	133	773	250	309	366.25
ELOVL1	6934	3706	7251	6609	6125
ELOVL4	3003	2720	1421	1988	2283
ELOVL5	6566	5478	2189	6659	5223
ELOVL6	6892	4709	7214	6396	6302.75
ELP3	5373	5106	6324	5402	5551.25
ELP4	5434	6321	6124	4730	5652.25
EMD	1651	2771.5	5789	2372	3145.88
EMG1	3747	3072	2266	2283	2842
EML1	377	92	306	58	208.25
EML3	4040	4228.5	5593	4196	4514.38
EML4	3204	1431	1171	799	1651.25
EMP1	547	1380.5	978	372	819.375
EMP2	875	1240	477	597	797.25
EMP3	19	2	45	6	18
ENAH	3422	5048	1724	3171	3341.25
ENC1	1389	2544	2716	1750	2099.75
ENG	2296	4539	986	3269	2772.5
ENO1	4115	3665	647	2299	2681.5
ENO2	284	102	381	393	290
ENO3	2211	2676	1859	3082	2457
ENOPH1	3090	4114	4514	2602	3580
ENOSF1	1372	3499	2575	2983	2607.25
ENOX1	369	1158	1098	2631	1314
ENOX2	6497	5915	7226	6631	6567.25
ENPP1	3257	1983.5	5794	2462	3374.12
ENPP2	3281	4563	3561	4917	4080.5
ENSA	3906	5928	6205	5980	5504.75
ENTPD2	850	122	675	1235	720.5
ENTPD3	3117	2254	1802	4254	2856.75
ENTPD4	3289	5680	1925	3749	3660.75
ENTPD5	298	858	328	379	465.75
ENTPD6	1376	702	3418	1297	1698.25
ENTPD7	1771	3403	1043	1828	2011.25
ENY2	2657	1851	1243	1646	1849.25
EP300	7035	6497	6332	6585	6612.25
EP400	6534	5379	3776	7047	5684
EPAS1	4346	2774	5508	3699	4081.75
EPB41	5096	2165	2008	5360	3657.25
EPB41L1	1175	1533.5	3603	2837	2287.12
EPB41L2	1443	2204	1969	1720	1834
EPB41L3	183	99	515	92	222.25
EPB41L4A	573	121	2164	262	780
EPB41L4B	39	224	25	135	105.75
EPB41L5	3443	5440	3536	6029	4612
EPC1	3851	4932.5	6161	3135	4519.88
EPHA1	45	612	24	786	366.75
EPHA2	447	887	973	359	666.5
EPHA3	4091	4776	4807	5841	4878.75
EPHA4	2201	4743	4656	3280	3720
EPHB2	1813	1351	3166	2300	2157.5
EPHB3	1268	843	1058	685	963.5
EPHB4	1983	1265	766	1032	1261.5
EPHX1	6961	7015	7121	5986	6770.75
EPHX2	916	632	508	610	666.5
EPM2A	3895	5005	3796	6426	4780.5
EPM2AIP1	6982	6094	4615	7061	6188
EPN1	6992	6362	6897	6892	6785.75
EPN2	4334	4644.5	4630	3472	4270.12
EPN3	174	1488	191	828	670.25
EPO	4052	2617.5	5999	5619	4571.88
EPOR	1692	1396	1831	2225	1786
EPRS	3498	2533.5	5605	2445	3520.38
EPS15	6360	3846	7165	5572	5735.75
EPS15L1	6029	6664	5230	6296	6054.75
EPS8	4253	6478	4962	4573	5066.5
EPS8L1	290	1031	556	974	712.75
EPS8L2	59	63.5	9	8	34.875
ERAL1	1986	2901	3156	1036	2269.75
ERAP2	2591	1899.5	3801	2100	2597.88
ERBB2	558	1640	1284	1626	1277
ERBB2IP	6633	7243	3963	5298	5784.25
ERBB3	71	189.5	72	297	157.375
ERC1	5139	6376	4296	5943	5438.5
ERCC1	992	1796	447	530	941.25
ERCC2	1117	2795	1410	1835	1789.25
ERCC3	1955	2032	2446	2328	2190.25
ERCC4	5729	7191	7135	7048	6775.75
ERCC5	5759	6268	4855	6550	5858
ERCC8	4353	6338	4294	5997	5245.5
EREG	5260	7233	3002	4934	5107.25
ERF	6885	6616	4298	7230	6257.25
ERG	4634	4547.5	5611	6824	5404.12
ERGIC2	1618	2518.5	2321	1273	1932.62
ERGIC3	6629	4632	4073	5900	5308.5
ERH	4729	5458	3718	3035	4235
ERLIN1	7062	4261.5	6621	5988	5983.12
ERLIN2	4493	4511.5	4783	6620	5101.88
ERMAP	4187	5494	6673	4944	5324.5
ERMP1	51	50	139	3	60.75
ERO1L	7136	5153	6116	7126	6382.75
ERO1LB	7020	7234	7145	6419	6954.5
ERP29	3092	3225	4751	2303	3342.75
ESD	5297	2116.5	5002	4870	4321.38
ESF1	5335	3880.5	2055	5779	4262.38
ESPL1	1060	144	1786	253	810.75
ESR1	810	2264.5	1303	1477	1463.62
ESR2	6798	7231	5859	6681	6642.25
ESRRA	1318	1725	480	1124	1161.75
ETF1	6751	5989	2784	5846	5342.5
ETFA	806	442	1840	272	840
ETFB	5023	5229	3757	2755	4191
ETFDH	6222	4701.5	2592	5021	4634.12
ETHE1	1428	557	864	420	817.25
ETNK1	2388	2577	5623	2716	3326
ETNK2	473	1388.5	349	709	729.875
[truncated: 5,277 more rows]

## Sheet: 200genes
Gene	Average_rank
MAP7	15
FXYD3	17.5
EMP3	18
VCAN	19.25
ACSF2	30.5
GEM	33.75
EPS8L2	34.875
MEF2C	35
MMP28	35
LSR	35.75
CDH2	36.25
ZEB1	36.75
SPOCK1	40
COL4A2	40.25
FBN1	40.5
PPL	42.25
PTN	44.75
GNG11	46
GFPT2	46.5
RGL1	46.5
PMP22	49.25
COL5A1	51.25
ASS1	52.75
CDH1	58
EXTL2	60.375
ERMP1	60.75
LLGL2	67.25
KDELR3	67.75
JUP	70.25
RAPGEFL1	74.25
ELF3	74.75
CLDN7	76.75
SLIT2	77.25
MYO5C	80.75
MLLT11	81.75
EDIL3	84.375
CELSR2	84.75
SLC27A2	84.75
AKAP12	85.5
TIMP1	86
GLS2	87
DPYSL3	89
COL6A3	90.25
SRPX	90.75
PCOLCE2	99.75
MAP1B	102
TUBA1A	102.25
KRT15	105.5
EPB41L4B	105.75
FAM64A	110.25
ST14	111
SLC22A4	111.5
AKT3	115.25
FAP	117.5
PDLIM7	117.5
SNAPC1	119
HMOX1	120
HEY1	121.75
CLMN	122
ALDH4A1	124.375
RECK	125
GRB7	126
CXCL3	126.5
TIMP2	127.75
TCF4	129.5
CHST2	131
TRIM29	132.75
PMAIP1	133.75
OAS1	135
C1orf116	136
TOB1	138.25
LPAR2	138.5
CDH11	140
ALDH3A2	144.5
TRIM26	145.75
ABCA12	146
S100A14	146.75
LHFP	150.875
AP1G2	152.25
CDS1	152.875
TGFB1	154.75
HSD17B8	156.75
ERBB3	157.375
SPARC	164.25
GLT8D2	166.125
NCAM1	169
PKP2	170.5
SLC35D2	172.5
COL6A1	172.75
CYR61	173.25
FZD5	173.5
PLXNB1	173.5
LRP8	177
LRRC1	177.25
WNT5A	179.5
MAPK13	180
JAM3	181
CD59	183
PRSS8	183.5
SULT1A1	189.25
HJURP	190.25
SPINT1	191.75
RASA3	195
FAAH	198
HRH1	198.25
GREM1	199
MTUS1	199.25
ITM2C	199.5
PLAUR	199.5
DSP	203
JAG2	203
CTSD	203.25
CD320	203.5
WWC1	203.5
STAP2	204
SH2D3A	204.25
CHN1	205
CTGF	206.75
MST1R	206.75
COL1A2	207.5
EML1	208.25
SLC22A5	209.75
CXADR	212.25
LIMK2	212.75
PLOD1	212.75
HOOK2	213.375
MMP14	216
PEA15	218.5
LOX	219.25
EPB41L3	222.25
MPZL2	222.25
HAS2	222.75
KIRREL	224.75
PPFIBP2	224.75
ETS1	226.75
RHOQ	228.25
FJX1	228.375
INADL	234.75
FBXO5	236
FOXG1	236.75
TRIB2	238.75
KCNMA1	239.25
PTPRF	243
VIM	244
PVRL3	245
GJC1	245.25
AP1M2	247.5
FERMT2	247.5
SMURF2	249.125
POSTN	249.75
ORAI2	249.875
LRBA	250
RBMS3	252.5
CEP170	253.375
FBN2	254.5
CD70	254.75
BCAR3	255
CHMP7	255.25
GJA1	256.25
DDR2	258
SERPINE1	261.5
SERPINE2	261.5
MOXD1	265.25
MCAM	265.5
SHCBP1	266
TMEM158	267.25
RAB25	267.5
DAB2	269
MBNL3	270.125
IL1RN	270.5
COL1A1	272.25
DAAM1	273.5
AQP3	274.625
MMP2	275.5
CLPX	279
PSIP1	280.75
DHRS1	281.25
NMNAT2	283
TWF2	283.25
ZEB2	283.875
PCOLCE	284.5
BCL2A1	284.75
VAMP8	284.75
SLC2A9	285.75
NAV1	286
DTX4	288
ENO2	290
SLC25A37	290
ANTXR1	292.75
CASK	294.75
LGALS1	300.5
TSPAN5	300.75
CREG1	305
FZD2	306.25
SCNN1A	306.375
DDR1	307
CLN3	308.375
ECH1	310
SLC27A3	314
CEBPA	314.5
