# Supplementary material for: Identifying global expression patterns and key regulators in epithelial to mesenchymal transition through multi-study integration
Source: BMC Cancer. 2017 Jun 26;17:447. doi: 10.1186/s12885-017-3413-3 (PMC5485747; doi:10.1186/s12885-017-3413-3)
Supplement: Supplementary file 10 — Gene set enrichment with GO Biological Processes term. (XLSX 36 kb) [file 12885_2017_3413_MOESM10_ESM.xlsx]

## Sheet: nofisher_GO-BP.csv
GO Biological Process Term	p_values	oddsratio	fdr	test_genes_in_set
ANATOMICAL_STRUCTURE_DEVELOPMENT	1.74395e-07	3.03673	9.01622e-05	ALDH3A2	COL1A1	COL1A2	COL4A2	COL6A3	CTGF	CYR61	DPYSL3	DSP	ELF3	ETS1	FBN1	FBN2	FOXG1	FZD2	FZD5	GREM1	HEY1	JAG2	KRT15	LSR	MAP7	MCAM	MEF2C	MPZL2	PLOD1	PMP22	POSTN	PTN	RAPGEFL1	SLIT2	SPARC	SPOCK1	TGFB1	WNT5A
SYSTEM_DEVELOPMENT	2.00007e-05	2.71236	0.00364963	ALDH3A2	COL1A1	COL1A2	COL4A2	COL6A3	CTGF	DPYSL3	DSP	ELF3	ETS1	FBN1	FOXG1	GREM1	HEY1	JAG2	KRT15	LSR	MEF2C	PLOD1	PMP22	POSTN	PTN	RAPGEFL1	SLIT2	SPARC	SPOCK1	TGFB1
MULTICELLULAR_ORGANISMAL_DEVELOPMENT	2.14089e-05	2.52066	0.00364963	ALDH3A2	CHST2	COL1A1	COL1A2	COL4A2	COL6A3	CREG1	CTGF	DPYSL3	DSP	ELF3	ETS1	FBN1	FOXG1	GREM1	HEY1	JAG2	KRT15	LSR	MEF2C	PCOLCE	PLOD1	PMP22	POSTN	PTN	RAPGEFL1	SLIT2	SPARC	SPOCK1	TGFB1	VCAN
ORGAN_DEVELOPMENT	2.8237e-05	3.06331	0.00364963	ALDH3A2	COL1A1	COL1A2	COL4A2	COL6A3	CTGF	DSP	ELF3	ETS1	FBN1	FOXG1	HEY1	JAG2	KRT15	LSR	MEF2C	PLOD1	POSTN	SLIT2	SPARC	TGFB1
TISSUE_DEVELOPMENT	0.00068259	4.63823	0.0705798	ALDH3A2	COL1A1	CTGF	DSP	KRT15	PLOD1	SLIT2	SPARC
EPIDERMIS_DEVELOPMENT	0.000919241	6.04811	0.0748733	ALDH3A2	COL1A1	CTGF	DSP	KRT15	PLOD1
ANATOMICAL_STRUCTURE_MORPHOGENESIS	0.00101376	2.83513	0.0748733	COL4A2	CYR61	ELF3	FBN2	FZD2	FZD5	HEY1	LSR	MAP7	MCAM	MPZL2	SLIT2	TGFB1	WNT5A
ECTODERM_DEVELOPMENT	0.00167912	5.30676	0.108513	ALDH3A2	COL1A1	CTGF	DSP	KRT15	PLOD1
RESPONSE_TO_WOUNDING	0.00404649	3.79422	0.232448	CD59	CHST2	CTGF	ELF3	HRH1	SERPINE1	TGFB1
RESPONSE_TO_EXTERNAL_STIMULUS	0.00504901	3.01182	0.261034	CD59	CHST2	CTGF	ELF3	HRH1	PLAUR	SERPINE1	SLIT2	TGFB1
NERVOUS_SYSTEM_DEVELOPMENT	0.00940852	2.42271	0.4422	ALDH3A2	DPYSL3	FOXG1	GREM1	HEY1	MEF2C	PMP22	PTN	RAPGEFL1	SLIT2	SPOCK1
SKELETAL_DEVELOPMENT	0.0106735	4.0979	0.45985	COL1A2	FBN1	POSTN	SPARC	TGFB1
REGULATION_OF_BODY_FLUID_LEVELS	0.0143274	6.71954	0.569791	CD59	SERPINE1	SLC22A4
NITROGEN_COMPOUND_METABOLIC_PROCESS	0.0229604	2.63709	0.847895	ALDH4A1	ASS1	CHST2	EXTL2	GLS2	PLOD1	SULT1A1
TISSUE_REMODELING	0.0351223	7.93154	1	ELF3	SPARC
AMINE_METABOLIC_PROCESS	0.0370278	2.57437	1	ALDH4A1	CHST2	EXTL2	GLS2	PLOD1	SULT1A1
EXCRETION	0.0480564	6.4876	1	AQP3	SCNN1A
INFLAMMATORY_RESPONSE	0.0507835	3.05211	1	CHST2	ELF3	HRH1	TGFB1
BLOOD_COAGULATION	0.0550736	5.94613	1	CD59	SERPINE1
COAGULATION	0.0550736	5.94613	1	CD59	SERPINE1
G_PROTEIN_SIGNALING_COUPLED_TO_IP3_SECOND_MESSENGERPHOSPHOLIPASE_C_ACTIVATING	0.0700858	5.09524	1	HRH1	LPAR2
REGULATION_OF_MITOTIC_CELL_CYCLE	0.0700858	5.09524	1	FBXO5	TGFB1
CELL_CELL_ADHESION	0.0704252	3.35216	1	CLDN7	MPZL2	PVRL3
CELL_PROLIFERATION_GO_0008283	0.0737296	1.62674	1	CD70	CREG1	CYR61	DAB2	EMP3	ETS1	JAG2	MST1R	PTN	SPOCK1	TIMP1	TOB1	ZEB1
CARBOXYLIC_ACID_METABOLIC_PROCESS	0.0738459	2.13586	1	ALDH4A1	ECH1	FAAH	GLS2	PLOD1	SLC27A2
HEMOPOIETIC_OR_LYMPHOID_ORGAN_DEVELOPMENT	0.0753358	3.25012	1	ETS1	JAG2	TGFB1
HEMOSTASIS	0.0780349	4.75488	1	CD59	SERPINE1
REGULATION_OF_NUCLEOCYTOPLASMIC_TRANSPORT	0.0780349	4.75488	1	CDH1	TGFB1
ORGANIC_ACID_METABOLIC_PROCESS	0.0791931	2.09378	1	ALDH4A1	ECH1	FAAH	GLS2	PLOD1	SLC27A2
IMMUNE_SYSTEM_DEVELOPMENT	0.0855954	3.06352	1	ETS1	JAG2	TGFB1
REGULATION_OF_TRANSPORT	0.0855954	3.06352	1	CDH1	PEA15	TGFB1
FATTY_ACID_METABOLIC_PROCESS	0.0855954	3.06352	1	ECH1	FAAH	SLC27A2
PHOSPHOINOSITIDE_MEDIATED_SIGNALING	0.0862505	4.45707	1	HRH1	LPAR2
REGULATION_OF_INTRACELLULAR_TRANSPORT	0.0862505	4.45707	1	CDH1	TGFB1
WOUND_HEALING	0.094712	4.1943	1	CD59	SERPINE1
CALCIUM_INDEPENDENT_CELL_CELL_ADHESION	0.10552	11.8476	1	CLDN7
SODIUM_ION_TRANSPORT	0.10552	11.8476	1	SCNN1A
ENZYME_LINKED_RECEPTOR_PROTEIN_SIGNALING_PATHWAY	0.108614	2.05983	1	ERBB3	GRB7	PTN	PTPRF	TGFB1
RECEPTOR_MEDIATED_ENDOCYTOSIS	0.112296	3.75173	1	CLN3	PDLIM7
CELL_SURFACE_RECEPTOR_LINKED_SIGNAL_TRANSDUCTION_GO_0007166	0.115038	1.55682	1	AKAP12	CD59	ERBB3	GEM	GRB7	HRH1	LPAR2	PTN	PTPRF	RAPGEFL1	TGFB1
DEFENSE_RESPONSE	0.12403	1.96816	1	CHST2	ELF3	HRH1	MST1R	TGFB1
SENSORY_PERCEPTION_OF_CHEMICAL_STIMULUS	0.130121	8.88442	1	SLIT2
ANATOMICAL_STRUCTURE_FORMATION	0.149611	3.0975	1	COL4A2	SLIT2
LYMPHOCYTE_ACTIVATION	0.149611	3.0975	1	JAG2	TGFB1
ORGAN_MORPHOGENESIS	0.150759	2.01351	1	COL4A2	HEY1	LSR	TGFB1
AMINO_ACID_METABOLIC_PROCESS	0.151091	2.3273	1	ALDH4A1	GLS2	PLOD1
MONOCARBOXYLIC_ACID_METABOLIC_PROCESS	0.151091	2.3273	1	ECH1	FAAH	SLC27A2
LEUKOCYTE_ACTIVATION	0.159293	2.96801	1	JAG2	TGFB1
PROTEOLYSIS	0.162113	1.78872	1	MMP14	MMP2	SMURF2	ST14	TIMP1
SYSTEM_PROCESS	0.164867	1.54346	1	AQP3	CDS1	GJA1	GJC1	KCNMA1	PMP22	SCNN1A	SLIT2
CELL_ACTIVATION	0.169088	2.84889	1	JAG2	TGFB1
LOCOMOTORY_BEHAVIOR	0.169088	2.84889	1	PLAUR	SLIT2
REGULATION_OF_DEVELOPMENTAL_PROCESS	0.181237	1.43112	1	BCL2A1	CD70	CLN3	COL4A2	ETS1	LGALS1	PEA15	PMAIP1	SLIT2	TGFB1
MUSCLE_DEVELOPMENT	0.19188	2.05701	1	COL6A3	MEF2C	TGFB1
POSITIVE_REGULATION_OF_HYDROLASE_ACTIVITY	0.199015	2.54257	1	LPAR2	PMAIP1
REGULATION_OF_CELL_PROLIFERATION	0.202291	1.50051	1	EMP3	ETS1	JAG2	MST1R	PTN	TIMP1	TOB1
GENERATION_OF_PRECURSOR_METABOLITES_AND_ENERGY	0.205329	1.76241	1	CEBPA	ECH1	GFPT2	PLOD1
MEMBRANE_ORGANIZATION_AND_BIOGENESIS	0.205329	1.76241	1	CLN3	HOOK2	LRP8	PDLIM7
POSITIVE_REGULATION_OF_I_KAPPAB_KINASE_NF_KAPPAB_CASCADE	0.206048	1.98026	1	GJA1	HMOX1	LGALS1
EMBRYONIC_DEVELOPMENT	0.219299	2.37239	1	LSR	SLIT2
POSITIVE_REGULATION_OF_LYMPHOCYTE_ACTIVATION	0.221972	4.4397	1	TGFB1
REGULATION_OF_I_KAPPAB_KINASE_NF_KAPPAB_CASCADE	0.227723	1.87523	1	GJA1	HMOX1	LGALS1
AMINO_ACID_AND_DERIVATIVE_METABOLIC_PROCESS	0.235044	1.84264	1	ALDH4A1	GLS2	PLOD1
HEMOPOIESIS	0.239748	2.22348	1	ETS1	JAG2
BONE_REMODELING	0.243384	3.94584	1	SPARC
SIGNAL_TRANSDUCTION	0.25344	1.17287	1	AKAP12	AKT3	BCAR3	CD59	CD70	CDS1	DDR2	DPYSL3	ERBB3	GEM	GJA1	GNG11	GRB7	HMOX1	HRH1	LGALS1	LPAR2	LRP8	MAPK13	MST1R	PMAIP1	PTN	PTPRF	RAPGEFL1	SH2D3A	TGFB1	WNT5A
BEHAVIOR	0.260285	2.0921	1	PLAUR	SLIT2
AXON_GUIDANCE	0.26421	3.55075	1	SLIT2
NEGATIVE_REGULATION_OF_MULTICELLULAR_ORGANISMAL_PROCESS	0.26421	3.55075	1	SERPINE1
REGULATION_OF_ANATOMICAL_STRUCTURE_MORPHOGENESIS	0.26421	3.55075	1	SLIT2
ANION_TRANSPORT	0.26421	3.55075	1	FXYD3
ADAPTIVE_IMMUNE_RESPONSE_GO_0002460	0.26421	3.55075	1	TGFB1
RESPONSE_TO_DRUG	0.26421	3.55075	1	BCAR3
VESICLE_MEDIATED_TRANSPORT	0.27587	1.44945	1	AP1M2	CLN3	HOOK2	LRP8	PDLIM7
G_PROTEIN_COUPLED_RECEPTOR_PROTEIN_SIGNALING_PATHWAY	0.276904	1.53237	1	AKAP12	HRH1	LPAR2	RAPGEFL1
ION_TRANSPORT	0.279709	1.66846	1	FXYD3	SCNN1A	SLC22A4
PROTEIN_IMPORT_INTO_NUCLEUS	0.28084	1.97531	1	CDH1	TGFB1
NEGATIVE_REGULATION_OF_TRANSPORT	0.284466	3.2275	1	PEA15
MESODERM_DEVELOPMENT	0.284466	3.2275	1	SLIT2
B_CELL_ACTIVATION	0.284466	3.2275	1	TGFB1
REGULATION_OF_ANGIOGENESIS	0.284466	3.2275	1	COL4A2
ADAPTIVE_IMMUNE_RESPONSE	0.284466	3.2275	1	TGFB1
REGULATION_OF_LYMPHOCYTE_ACTIVATION	0.284466	3.2275	1	TGFB1
IMMUNE_RESPONSE	0.289249	1.49968	1	ETS1	GEM	TGFB1	ZEB1
REGULATION_OF_BIOLOGICAL_QUALITY	0.289295	1.32885	1	CD59	CLN3	ETS1	LPAR2	SERPINE1	SLC22A4	TGFB1
NUCLEAR_IMPORT	0.301352	1.87081	1	CDH1	TGFB1
POSITIVE_REGULATION_OF_CELL_DIFFERENTIATION	0.304167	2.95812	1	ETS1
MITOTIC_CELL_CYCLE_CHECKPOINT	0.304167	2.95812	1	TGFB1
LYMPHOCYTE_DIFFERENTIATION	0.304167	2.95812	1	JAG2
POSITIVE_REGULATION_OF_TRANSPORT	0.304167	2.95812	1	CDH1
POSITIVE_REGULATION_OF_CELLULAR_PROCESS	0.30591	1.20158	1	CD70	CDH1	ETS1	GJA1	HMOX1	LGALS1	MST1R	PMAIP1	PTN	SLIT2	TCF4	TGFB1	TIMP1
REGULATION_OF_HYDROLASE_ACTIVITY	0.311574	1.82258	1	LPAR2	PMAIP1
CELLULAR_CATION_HOMEOSTASIS	0.321765	1.77677	1	CLN3	LPAR2
POSITIVE_REGULATION_OF_PHOSPHATE_METABOLIC_PROCESS	0.323328	2.73019	1	TGFB1
HOMEOSTASIS_OF_NUMBER_OF_CELLS	0.323328	2.73019	1	ETS1
T_CELL_ACTIVATION	0.323328	2.73019	1	JAG2
CELL_CELL_SIGNALING	0.324369	1.34887	1	CD70	GJA1	KCNMA1	PMP22	WNT5A
CELLULAR_CARBOHYDRATE_METABOLIC_PROCESS	0.325086	1.52415	1	CHST2	EXTL2	GFPT2
POSITIVE_REGULATION_OF_DEVELOPMENTAL_PROCESS	0.329827	1.33854	1	CD70	ETS1	PMAIP1	SLIT2	TGFB1
I_KAPPAB_KINASE_NF_KAPPAB_CASCADE	0.340247	1.48139	1	GJA1	HMOX1	LGALS1
IMMUNE_SYSTEM_PROCESS	0.340769	1.31833	1	ETS1	GEM	JAG2	TGFB1	ZEB1
AMINO_ACID_CATABOLIC_PROCESS	0.341964	2.53482	1	ALDH4A1
CATION_HOMEOSTASIS	0.34203	1.69168	1	CLN3	LPAR2
POSITIVE_REGULATION_OF_SIGNAL_TRANSDUCTION	0.347821	1.46089	1	GJA1	HMOX1	LGALS1
PROTEIN_FOLDING	0.352093	1.6521	1	CLN3	CLPX
POSITIVE_REGULATION_OF_BIOLOGICAL_PROCESS	0.359967	1.14809	1	CD70	CDH1	ETS1	GJA1	HMOX1	LGALS1	MST1R	PMAIP1	PTN	SLIT2	TCF4	TGFB1	TIMP1
AMINO_ACID_TRANSPORT	0.360089	2.36549	1	CLN3
MYELOID_CELL_DIFFERENTIATION	0.360089	2.36549	1	ETS1
AMINE_CATABOLIC_PROCESS	0.360089	2.36549	1	ALDH4A1
EPIDERMAL_GROWTH_FACTOR_RECEPTOR_SIGNALING_PATHWAY	0.360089	2.36549	1	GRB7
ORGANELLE_LOCALIZATION	0.360089	2.36549	1	AP1M2
POSITIVE_REGULATION_OF_PROTEIN_MODIFICATION_PROCESS	0.360089	2.36549	1	TGFB1
LIPID_METABOLIC_PROCESS	0.364654	1.24143	1	ALDH3A2	CDS1	CLN3	ECH1	FAAH	SLC27A2
IMMUNE_EFFECTOR_PROCESS	0.377718	2.21734	1	TGFB1
AMINE_TRANSPORT	0.377718	2.21734	1	CLN3
POSITIVE_REGULATION_OF_CELL_PROLIFERATION	0.37801	1.3842	1	MST1R	PTN	TIMP1
PROTEIN_TARGETING	0.385518	1.36626	1	AP1M2	CDH1	TGFB1
NEGATIVE_REGULATION_OF_DEVELOPMENTAL_PROCESS	0.389534	1.28057	1	BCL2A1	CLN3	COL4A2	PEA15
PROTEIN_IMPORT	0.391768	1.51064	1	CDH1	TGFB1
REGULATION_OF_APOPTOSIS	0.392334	1.18005	1	BCL2A1	CD70	CLN3	LGALS1	PEA15	PMAIP1	TGFB1
POSITIVE_REGULATION_OF_RESPONSE_TO_STIMULUS	0.394863	2.08661	1	SLIT2
AXONOGENESIS	0.394863	2.08661	1	SLIT2
SPHINGOLIPID_METABOLIC_PROCESS	0.394863	2.08661	1	CLN3
LEUKOCYTE_DIFFERENTIATION	0.394863	2.08661	1	JAG2
HEART_DEVELOPMENT	0.394863	2.08661	1	FBN1
NITROGEN_COMPOUND_CATABOLIC_PROCESS	0.394863	2.08661	1	ALDH4A1
NEUROLOGICAL_SYSTEM_PROCESS	0.395799	1.26895	1	CDS1	KCNMA1	PMP22	SLIT2
REGULATION_OF_PROGRAMMED_CELL_DEATH	0.396879	1.17431	1	BCL2A1	CD70	CLN3	LGALS1	PEA15	PMAIP1	TGFB1
SECRETION	0.400468	1.33173	1	AQP3	SCNN1A	SLC22A4
SYNAPTIC_TRANSMISSION	0.401521	1.47896	1	KCNMA1	PMP22
SECOND_MESSENGER_MEDIATED_SIGNALING	0.401521	1.47896	1	HRH1	LPAR2
RESPONSE_TO_HYPOXIA	0.411538	1.97041	1	PLOD1
CASPASE_ACTIVATION	0.411538	1.97041	1	PMAIP1
CATION_TRANSPORT	0.420804	1.41939	1	SCNN1A	SLC22A4
CELLULAR_MORPHOGENESIS_DURING_DIFFERENTIATION	0.427756	1.86644	1	SLIT2
BRAIN_DEVELOPMENT	0.427756	1.86644	1	FOXG1
ION_HOMEOSTASIS	0.439766	1.36441	1	CLN3	LPAR2
LIPID_CATABOLIC_PROCESS	0.443529	1.77286	1	ECH1
POSITIVE_REGULATION_OF_IMMUNE_SYSTEM_PROCESS	0.443529	1.77286	1	TGFB1
POSITIVE_REGULATION_OF_CASPASE_ACTIVITY	0.443529	1.77286	1	PMAIP1
ANGIOGENESIS	0.443529	1.77286	1	COL4A2
CELLULAR_LIPID_CATABOLIC_PROCESS	0.443529	1.77286	1	ECH1
NITROGEN_COMPOUND_BIOSYNTHETIC_PROCESS	0.443529	1.77286	1	PLOD1
SEXUAL_REPRODUCTION	0.449121	1.33848	1	JAG2	MST1R
TRANSMEMBRANE_RECEPTOR_PROTEIN_TYROSINE_KINASE_SIGNALING_PATHWAY	0.458387	1.31351	1	ERBB3	GRB7
RESPONSE_TO_STRESS	0.462654	1.07931	1	CD59	CHST2	CTGF	ELF3	HRH1	MAPK13	PLOD1	SERPINE1	TGFB1
NEGATIVE_REGULATION_OF_CELL_PROLIFERATION	0.466272	1.19552	1	EMP3	ETS1	TOB1
SENSORY_PERCEPTION	0.467563	1.28944	1	CDS1	SLIT2
NEURITE_DEVELOPMENT	0.473788	1.61124	1	SLIT2
VIRAL_REPRODUCTIVE_PROCESS	0.473788	1.61124	1	TGFB1
REGULATION_OF_CELL_DIFFERENTIATION	0.473788	1.61124	1	ETS1
POSITIVE_REGULATION_OF_CELLULAR_COMPONENT_ORGANIZATION_AND_BIOGENESIS	0.473788	1.61124	1	SLIT2
TRANSFORMING_GROWTH_FACTOR_BETA_RECEPTOR_SIGNALING_PATHWAY	0.473788	1.61124	1	TGFB1
NEGATIVE_REGULATION_OF_APOPTOSIS	0.480479	1.16891	1	BCL2A1	CLN3	PEA15
REGULATION_OF_MULTICELLULAR_ORGANISMAL_PROCESS	0.485636	1.24384	1	SERPINE1	TGFB1
NEGATIVE_REGULATION_OF_PROGRAMMED_CELL_DEATH	0.487517	1.15604	1	BCL2A1	CLN3	PEA15
REGULATION_OF_MITOSIS	0.488299	1.54097	1	TGFB1
REGULATION_OF_SIGNAL_TRANSDUCTION	0.493828	1.10778	1	GJA1	HMOX1	LGALS1	TGFB1
TRANSMISSION_OF_NERVE_IMPULSE	0.494529	1.22222	1	KCNMA1	PMP22
HOMEOSTATIC_PROCESS	0.501454	1.13112	1	CLN3	ETS1	LPAR2
REGULATION_OF_DNA_BINDING	0.502411	1.47655	1	TGFB1
ORGANIC_ACID_TRANSPORT	0.502411	1.47655	1	CLN3
CELLULAR_COMPONENT_DISASSEMBLY	0.502411	1.47655	1	PMAIP1
CARBOXYLIC_ACID_TRANSPORT	0.502411	1.47655	1	CLN3
REGULATION_OF_RESPONSE_TO_STIMULUS	0.502411	1.47655	1	SLIT2
CELLULAR_HOMEOSTASIS	0.503326	1.20134	1	CLN3	LPAR2
CENTRAL_NERVOUS_SYSTEM_DEVELOPMENT	0.503326	1.20134	1	ALDH3A2	FOXG1
REGULATION_OF_PROTEIN_MODIFICATION_PROCESS	0.516135	1.41729	1	TGFB1
POSITIVE_REGULATION_OF_MULTICELLULAR_ORGANISMAL_PROCESS	0.516135	1.41729	1	TGFB1
VIRAL_REPRODUCTION	0.516135	1.41729	1	TGFB1
ENERGY_DERIVATION_BY_OXIDATION_OF_ORGANIC_COMPOUNDS	0.516135	1.41729	1	GFPT2
VASCULATURE_DEVELOPMENT	0.516135	1.41729	1	COL4A2
CARBOHYDRATE_METABOLIC_PROCESS	0.528738	1.08433	1	CHST2	EXTL2	GFPT2
NEGATIVE_REGULATION_OF_CELLULAR_PROTEIN_METABOLIC_PROCESS	0.529483	1.36258	1	TIMP1
STRIATED_MUSCLE_DEVELOPMENT	0.529483	1.36258	1	TGFB1
NEURON_DEVELOPMENT	0.529483	1.36258	1	SLIT2
MONOVALENT_INORGANIC_CATION_TRANSPORT	0.529483	1.36258	1	SCNN1A
REGULATION_OF_IMMUNE_SYSTEM_PROCESS	0.529483	1.36258	1	TGFB1
SULFUR_METABOLIC_PROCESS	0.542465	1.31193	1	CHST2
MICROTUBULE_BASED_PROCESS	0.545801	1.10669	1	AP1M2	MAP7
CELLULAR_LIPID_METABOLIC_PROCESS	0.551674	1.02603	1	CLN3	ECH1	FAAH	SLC27A2
NUCLEAR_TRANSPORT	0.553989	1.08951	1	CDH1	TGFB1
CHEMICAL_HOMEOSTASIS	0.553989	1.08951	1	CLN3	LPAR2
NUCLEOCYTOPLASMIC_TRANSPORT	0.553989	1.08951	1	CDH1	TGFB1
NEGATIVE_REGULATION_OF_PROTEIN_METABOLIC_PROCESS	0.55509	1.2649	1	TIMP1
NEGATIVE_REGULATION_OF_GROWTH	0.55509	1.2649	1	TGFB1
NEURON_DIFFERENTIATION	0.55509	1.2649	1	SLIT2
ESTABLISHMENT_OF_LOCALIZATION	0.561144	0.986092	1	AP1M2	AQP3	CDH1	CLN3	FXYD3	HOOK2	LRP8	PDLIM7	PEA15	SCNN1A	SLC22A4	SLC22A5	TGFB1
PROTEIN_KINASE_CASCADE	0.564643	0.999421	1	GJA1	HMOX1	LGALS1	MAPK13	SH2D3A
REGULATION_OF_DNA_METABOLIC_PROCESS	0.567369	1.22111	1	TGFB1
TRANSMEMBRANE_RECEPTOR_PROTEIN_SERINE_THREONINE_KINASE_SIGNALING_PATHWAY	0.567369	1.22111	1	TGFB1
REGULATION_OF_MOLECULAR_FUNCTION	0.569565	0.993662	1	FBXO5	LPAR2	PMAIP1	TGFB1	TRIB2
NEGATIVE_REGULATION_OF_BIOLOGICAL_PROCESS	0.57157	0.979156	1	BCL2A1	CLN3	COL4A2	EMP3	ETS1	PEA15	SERPINE1	TGFB1	TIMP1	TOB1	ZEB1
TRANSPORT	0.577335	0.974468	1	AP1M2	CDH1	CLN3	FXYD3	HOOK2	LRP8	PDLIM7	PEA15	SCNN1A	SLC22A4	SLC22A5	TGFB1
REPRODUCTIVE_PROCESS	0.577924	1.041	1	MST1R	TGFB1
MICROTUBULE_CYTOSKELETON_ORGANIZATION_AND_BIOGENESIS	0.57931	1.18023	1	MAP7
JNK_CASCADE	0.57931	1.18023	1	SH2D3A
REGULATION_OF_CELL_GROWTH	0.57931	1.18023	1	TGFB1
INTRACELLULAR_PROTEIN_TRANSPORT	0.586969	0.99184	1	AP1M2	CDH1	TGFB1
DNA_RECOMBINATION	0.590923	1.142	1	TGFB1
STRESS_ACTIVATED_PROTEIN_KINASE_SIGNALING_PATHWAY	0.590923	1.142	1	SH2D3A
REGULATION_OF_BINDING	0.590923	1.142	1	TGFB1
RESPONSE_TO_CHEMICAL_STIMULUS	0.600649	0.96196	1	BCAR3	PLAUR	PMAIP1	SLIT2
ANTI_APOPTOSIS	0.600912	0.996586	1	BCL2A1	PEA15
REPRODUCTION	0.611339	0.955549	1	JAG2	MST1R	TGFB1
CELL_CYCLE_CHECKPOINT_GO_0000075	0.613201	1.07248	1	TGFB1
PROTEIN_TRANSPORT	0.62316	0.938368	1	AP1M2	CDH1	TGFB1
GENERATION_OF_NEURONS	0.623883	1.04079	1	SLIT2
CELL_CYCLE_ARREST_GO_0007050	0.623883	1.04079	1	TGFB1
APOPTOSIS_GO	0.629194	0.928552	1	BCL2A1	CD70	CLN3	LGALS1	PEA15	PMAIP1	TGFB1
REGULATION_OF_CATALYTIC_ACTIVITY	0.631469	0.923436	1	FBXO5	LPAR2	PMAIP1	TRIB2
PROGRAMMED_CELL_DEATH	0.63304	0.924938	1	BCL2A1	CD70	CLN3	LGALS1	PEA15	PMAIP1	TGFB1
REGULATION_OF_GROWTH	0.634272	1.01091	1	TGFB1
POSITIVE_REGULATION_OF_CELLULAR_PROTEIN_METABOLIC_PROCESS	0.634272	1.01091	1	TGFB1
METAL_ION_TRANSPORT	0.634272	1.01091	1	SCNN1A
MITOCHONDRION_ORGANIZATION_AND_BIOGENESIS	0.644375	0.982691	1	PMAIP1
REGULATION_OF_MAP_KINASE_ACTIVITY	0.6542	0.955996	1	TRIB2
POSITIVE_REGULATION_OF_PROTEIN_METABOLIC_PROCESS	0.6542	0.955996	1	TGFB1
ELECTRON_TRANSPORT_GO_0006118	0.663755	0.930706	1	PLOD1
NEGATIVE_REGULATION_OF_CATALYTIC_ACTIVITY	0.673048	0.906713	1	FBXO5
POSITIVE_REGULATION_OF_TRANSCRIPTIONDNA_DEPENDENT	0.677114	0.861542	1	TCF4	TGFB1
ESTABLISHMENT_OF_PROTEIN_LOCALIZATION	0.678551	0.860839	1	AP1M2	CDH1	TGFB1
POSITIVE_REGULATION_OF_RNA_METABOLIC_PROCESS	0.683422	0.851041	1	TCF4	TGFB1
PHOSPHOLIPID_METABOLIC_PROCESS	0.690873	0.862238	1	CLN3
PROTEIN_AMINO_ACID_PHOSPHORYLATION	0.69727	0.844311	1	AKT3	ERBB3	TGFB1	TRIB2
GROWTH	0.699419	0.841589	1	TGFB1
NEUROGENESIS	0.699419	0.841589	1	SLIT2
CELL_MIGRATION	0.699419	0.841589	1	SLIT2
POSITIVE_REGULATION_OF_CATALYTIC_ACTIVITY	0.707656	0.811448	1	LPAR2	PMAIP1
CELLULAR_PROTEIN_CATABOLIC_PROCESS	0.707731	0.8219	1	SMURF2
APOPTOTIC_PROGRAM	0.707731	0.8219	1	PMAIP1
REGULATION_OF_CELLULAR_PROTEIN_METABOLIC_PROCESS	0.735762	0.766798	1	TGFB1	TIMP1
POSITIVE_REGULATION_OF_TRANSCRIPTION	0.735762	0.766798	1	TCF4	TGFB1
CELL_DEVELOPMENT	0.736541	0.835813	1	BCL2A1	CD70	CLN3	LGALS1	PEA15	PMAIP1	SLIT2	TGFB1
GAMETE_GENERATION	0.738751	0.751524	1	JAG2
PROTEIN_AMINO_ACID_DEPHOSPHORYLATION	0.738751	0.751524	1	TGFB1
PROTEIN_LOCALIZATION	0.745681	0.771314	1	AP1M2	CDH1	TGFB1
NEGATIVE_REGULATION_OF_CELL_CYCLE	0.753009	0.720644	1	TGFB1
PROTEIN_CATABOLIC_PROCESS	0.753009	0.720644	1	SMURF2
NEGATIVE_REGULATION_OF_CELLULAR_PROCESS	0.758308	0.823439	1	BCL2A1	CLN3	EMP3	ETS1	PEA15	TGFB1	TIMP1	TOB1	ZEB1
GLYCOPROTEIN_METABOLIC_PROCESS	0.759846	0.706131	1	CLN3
ALCOHOL_METABOLIC_PROCESS	0.759846	0.706131	1	GFPT2
POSITIVE_REGULATION_OF_NUCLEOBASENUCLEOSIDENUCLEOTIDE_AND_NUCLEIC_ACID_METABOLIC_PROCESS	0.766434	0.719233	1	TCF4	TGFB1
CELLULAR_CATABOLIC_PROCESS	0.770842	0.738312	1	ALDH4A1	ECH1	SMURF2
PHOSPHORYLATION	0.776066	0.751828	1	AKT3	ERBB3	TGFB1	TRIB2
DEPHOSPHORYLATION	0.779245	0.665877	1	TGFB1
REGULATION_OF_PROTEIN_METABOLIC_PROCESS	0.780584	0.69757	1	TGFB1	TIMP1
NEGATIVE_REGULATION_OF_TRANSCRIPTION_FROM_RNA_POLYMERASE_II_PROMOTER	0.785358	0.653452	1	ZEB1
MITOSIS	0.791303	0.64148	1	TGFB1
CATABOLIC_PROCESS	0.797602	0.703147	1	ALDH4A1	ECH1	SMURF2
MAPKKK_CASCADE_GO_0000165	0.802706	0.618796	1	SH2D3A
MEMBRANE_LIPID_METABOLIC_PROCESS	0.808173	0.60804	1	CLN3
M_PHASE_OF_MITOTIC_CELL_CYCLE	0.808173	0.60804	1	TGFB1
MACROMOLECULE_LOCALIZATION	0.811695	0.684488	1	AP1M2	CDH1	TGFB1
PROTEIN_COMPLEX_ASSEMBLY	0.814712	0.645631	1	GJA1	GJC1
MITOTIC_CELL_CYCLE	0.822472	0.633816	1	FBXO5	TGFB1
NEGATIVE_REGULATION_OF_CELLULAR_METABOLIC_PROCESS	0.846251	0.63784	1	TGFB1	TIMP1	ZEB1
INTRACELLULAR_SIGNALING_CASCADE	0.846728	0.732174	1	GJA1	HMOX1	HRH1	LGALS1	LPAR2	MAPK13	PMAIP1	SH2D3A
REGULATION_OF_CELL_CYCLE	0.847394	0.595617	1	FBXO5	TGFB1
NEGATIVE_REGULATION_OF_METABOLIC_PROCESS	0.849104	0.633906	1	TGFB1	TIMP1	ZEB1
MULTI_ORGANISM_PROCESS	0.855196	0.517884	1	TGFB1
NEGATIVE_REGULATION_OF_TRANSCRIPTION	0.860172	0.575758	1	TGFB1	ZEB1
CELLULAR_MACROMOLECULE_CATABOLIC_PROCESS	0.866921	0.495789	1	SMURF2
M_PHASE	0.874208	0.482068	1	TGFB1
CELL_CYCLE_PROCESS	0.890442	0.527303	1	FBXO5	TGFB1
POSITIVE_REGULATION_OF_CELLULAR_METABOLIC_PROCESS	0.892871	0.523293	1	TCF4	TGFB1
CYTOSKELETON_ORGANIZATION_AND_BIOGENESIS	0.89758	0.515449	1	AP1M2	MAP7
NEGATIVE_REGULATION_OF_NUCLEOBASENUCLEOSIDENUCLEOTIDE_AND_NUCLEIC_ACID_METABOLIC_PROCESS	0.899861	0.511612	1	TGFB1	ZEB1
POSITIVE_REGULATION_OF_METABOLIC_PROCESS	0.899861	0.511612	1	TCF4	TGFB1
NEGATIVE_REGULATION_OF_TRANSCRIPTION_DNA_DEPENDENT	0.907739	0.418282	1	ZEB1
REGULATION_OF_CELLULAR_COMPONENT_ORGANIZATION_AND_BIOGENESIS	0.907739	0.418282	1	SLIT2
NEGATIVE_REGULATION_OF_RNA_METABOLIC_PROCESS	0.907739	0.418282	1	ZEB1
BIOPOLYMER_CATABOLIC_PROCESS	0.9128	0.408438	1	SMURF2
REGULATION_OF_KINASE_ACTIVITY	0.932365	0.369267	1	TRIB2
REGULATION_OF_PROTEIN_KINASE_ACTIVITY	0.932365	0.369267	1	TRIB2
MACROMOLECULE_CATABOLIC_PROCESS	0.932365	0.369267	1	SMURF2
REGULATION_OF_TRANSFERASE_ACTIVITY	0.936081	0.36155	1	TRIB2
POST_TRANSLATIONAL_PROTEIN_MODIFICATION	0.936831	0.563437	1	AKT3	DSP	ERBB3	TGFB1	TRIB2
INTRACELLULAR_TRANSPORT	0.93785	0.495465	1	AP1M2	CDH1	TGFB1
PROTEIN_METABOLIC_PROCESS	0.94425	0.680844	1	AKT3	CLN3	CLPX	DSP	ERBB3	GJA1	GJC1	LOX	MMP14	MMP2	SMURF2	ST14	TGFB1	TIMP1	TRIB2
CELLULAR_PROTEIN_METABOLIC_PROCESS	0.952166	0.652823	1	AKT3	CLN3	CLPX	DSP	ERBB3	LOX	MMP14	MMP2	SMURF2	ST14	TGFB1	TIMP1	TRIB2
TRANSCRIPTION_FROM_RNA_POLYMERASE_II_PROMOTER	0.954112	0.530911	1	CEBPA	CREG1	ELF3	TRIM29	ZEB1
CELLULAR_MACROMOLECULE_METABOLIC_PROCESS	0.955229	0.647558	1	AKT3	CLN3	CLPX	DSP	ERBB3	LOX	MMP14	MMP2	SMURF2	ST14	TGFB1	TIMP1	TRIB2
CELL_CYCLE_PHASE	0.964719	0.296312	1	TGFB1
TRANSCRIPTION_DNA_DEPENDENT	0.965861	0.549672	1	CEBPA	CREG1	ELF3	TCF4	TGFB1	TRIM29	ZEB1
ESTABLISHMENT_OF_CELLULAR_LOCALIZATION	0.966955	0.431893	1	AP1M2	CDH1	TGFB1
RNA_BIOSYNTHETIC_PROCESS	0.966985	0.547009	1	CEBPA	CREG1	ELF3	TCF4	TGFB1	TRIM29	ZEB1
PROTEIN_MODIFICATION_PROCESS	0.970511	0.517557	1	AKT3	DSP	ERBB3	LOX	TGFB1	TRIB2
CELLULAR_LOCALIZATION	0.970971	0.421032	1	AP1M2	CDH1	TGFB1
MACROMOLECULAR_COMPLEX_ASSEMBLY	0.970999	0.366082	1	GJA1	GJC1
BIOPOLYMER_MODIFICATION	0.977479	0.497684	1	AKT3	DSP	ERBB3	LOX	TGFB1	TRIB2
CELLULAR_COMPONENT_ASSEMBLY	0.977782	0.345495	1	GJA1	GJC1
REGULATION_OF_TRANSCRIPTIONDNA_DEPENDENT	0.978062	0.43949	1	CREG1	TCF4	TGFB1	ZEB1
REGULATION_OF_RNA_METABOLIC_PROCESS	0.980196	0.432282	1	CREG1	TCF4	TGFB1	ZEB1
REGULATION_OF_TRANSCRIPTION_FROM_RNA_POLYMERASE_II_PROMOTER	0.980809	0.335188	1	CREG1	ZEB1
ORGANELLE_ORGANIZATION_AND_BIOGENESIS	0.980994	0.429462	1	AP1M2	CLN3	MAP7	PMAIP1
CELL_CYCLE_GO_0007049	0.984232	0.32234	1	FBXO5	TGFB1
TRANSCRIPTION	0.99024	0.46794	1	CEBPA	CREG1	ELF3	TCF4	TGFB1	TRIM29	ZEB1
REGULATION_OF_TRANSCRIPTION	0.993829	0.36571	1	CREG1	TCF4	TGFB1	ZEB1
DNA_METABOLIC_PROCESS	0.995056	0.185123	1	TGFB1
CELLULAR_BIOSYNTHETIC_PROCESS	0.996783	0.171004	1	PLOD1
RNA_METABOLIC_PROCESS	0.997023	0.413192	1	CEBPA	CREG1	ELF3	TCF4	TGFB1	TRIM29	ZEB1
REGULATION_OF_NUCLEOBASENUCLEOSIDENUCLEOTIDE_AND_NUCLEIC_ACID_METABOLIC_PROCESS	0.997029	0.334403	1	CREG1	TCF4	TGFB1	ZEB1
REGULATION_OF_GENE_EXPRESSION	0.998316	0.31387	1	CREG1	TCF4	TGFB1	ZEB1
REGULATION_OF_CELLULAR_METABOLIC_PROCESS	0.99876	0.334351	1	CREG1	TCF4	TGFB1	TIMP1	ZEB1
REGULATION_OF_METABOLIC_PROCESS	0.998938	0.329419	1	CREG1	TCF4	TGFB1	TIMP1	ZEB1
NUCLEOBASENUCLEOSIDENUCLEOTIDE_AND_NUCLEIC_ACID_METABOLIC_PROCESS	0.99971	0.389149	1	CEBPA	CREG1	DPYSL3	ELF3	EXTL2	OAS1	TCF4	TGFB1	TRIM29	ZEB1
BIOSYNTHETIC_PROCESS	0.999723	0.11887	1	PLOD1
BIOPOLYMER_METABOLIC_PROCESS	0.999977	0.370083	1	AKT3	CEBPA	CREG1	DSP	ELF3	ERBB3	LOX	SMURF2	TCF4	TGFB1	TRIB2	TRIM29	ZEB1
REGULATION_OF_DEFENSE_RESPONSE	1	0	1
FEEDING_BEHAVIOR	1	0	1
G_PROTEIN_SIGNALING_ADENYLATE_CYCLASE_ACTIVATING_PATHWAY	1	0	1
POSITIVE_REGULATION_OF_T_CELL_ACTIVATION	1	0	1
DETECTION_OF_EXTERNAL_STIMULUS	1	0	1
PROTEIN_OLIGOMERIZATION	1	0	1
DNA_REPAIR	1	0	1
POSITIVE_REGULATION_OF_TRANSLATION	1	0	1
RESPONSE_TO_VIRUS	1	0	1
ACTIN_FILAMENT_ORGANIZATION	1	0	1
PHOSPHOLIPID_BIOSYNTHETIC_PROCESS	1	0	1
SPLICEOSOME_ASSEMBLY	1	0	1
GLYCEROPHOSPHOLIPID_BIOSYNTHETIC_PROCESS	1	0	1
NUCLEOBASENUCLEOSIDE_AND_NUCLEOTIDE_METABOLIC_PROCESS	1	0	1
PROTEIN_AUTOPROCESSING	1	0	1
REGULATION_OF_SECRETION	1	0	1
GLUCOSE_METABOLIC_PROCESS	1	0	1
ONE_CARBON_COMPOUND_METABOLIC_PROCESS	1	0	1
CHROMATIN_REMODELING	1	0	1
JAK_STAT_CASCADE	1	0	1
VIRAL_GENOME_REPLICATION	1	0	1
PROTEIN_AMINO_ACID_N_LINKED_GLYCOSYLATION	1	0	1
FEMALE_PREGNANCY	1	0	1
POSITIVE_REGULATION_OF_TRANSCRIPTION_FROM_RNA_POLYMERASE_II_PROMOTER	1	0	1
DI___TRI_VALENT_INORGANIC_CATION_TRANSPORT	1	0	1
COFACTOR_METABOLIC_PROCESS	1	0	1
POSITIVE_REGULATION_OF_PHOSPHORYLATION	1	0	1
SECRETORY_PATHWAY	1	0	1
MEIOSIS_I	1	0	1
REGULATION_OF_DNA_REPLICATION	1	0	1
NEGATIVE_REGULATION_OF_CELLULAR_BIOSYNTHETIC_PROCESS	1	0	1
REGULATION_OF_PROTEIN_AMINO_ACID_PHOSPHORYLATION	1	0	1
RESPONSE_TO_ENDOGENOUS_STIMULUS	1	0	1
SECRETION_BY_CELL	1	0	1
PATTERN_SPECIFICATION_PROCESS	1	0	1
NUCLEOBASENUCLEOSIDENUCLEOTIDE_AND_NUCLEIC_ACID_TRANSPORT	1	0	1
DETECTION_OF_STIMULUS_INVOLVED_IN_SENSORY_PERCEPTION	1	0	1
REGULATION_OF_CELL_MIGRATION	1	0	1
COENZYME_METABOLIC_PROCESS	1	0	1
RESPONSE_TO_EXTRACELLULAR_STIMULUS	1	0	1
INDUCTION_OF_APOPTOSIS_BY_EXTRACELLULAR_SIGNALS	1	0	1
POSITIVE_REGULATION_OF_BINDING	1	0	1
TRANSLATIONAL_INITIATION	1	0	1
DNA_INTEGRITY_CHECKPOINT	1	0	1
STEROID_METABOLIC_PROCESS	1	0	1
LIPID_TRANSPORT	1	0	1
RESPONSE_TO_LIGHT_STIMULUS	1	0	1
POSITIVE_REGULATION_OF_CYTOKINE_BIOSYNTHETIC_PROCESS	1	0	1
REGULATION_OF_TRANSLATIONAL_INITIATION	1	0	1
VIRAL_INFECTIOUS_CYCLE	1	0	1
REGULATION_OF_MAPKKK_CASCADE	1	0	1
PROTEIN_AMINO_ACID_AUTOPHOSPHORYLATION	1	0	1
NUCLEAR_ORGANIZATION_AND_BIOGENESIS	1	0	1
INTERPHASE	1	0	1
MUSCLE_CELL_DIFFERENTIATION	1	0	1
CYTOKINE_METABOLIC_PROCESS	1	0	1
REGULATION_OF_G_PROTEIN_COUPLED_RECEPTOR_PROTEIN_SIGNALING_PATHWAY	1	0	1
REGULATION_OF_TRANSLATION	1	0	1
ACTIN_FILAMENT_BASED_PROCESS	1	0	1
POSITIVE_REGULATION_OF_IMMUNE_RESPONSE	1	0	1
TRANSCRIPTION_INITIATION	1	0	1
AMINO_ACID_DERIVATIVE_METABOLIC_PROCESS	1	0	1
REGULATION_OF_CELL_ADHESION	1	0	1
ACTIVATION_OF_MAPK_ACTIVITY	1	0	1
MEMBRANE_LIPID_BIOSYNTHETIC_PROCESS	1	0	1
PROTEIN_DNA_COMPLEX_ASSEMBLY	1	0	1
CALCIUM_ION_TRANSPORT	1	0	1
REGULATION_OF_T_CELL_ACTIVATION	1	0	1
MEIOTIC_CELL_CYCLE	1	0	1
DETECTION_OF_STIMULUS	1	0	1
CYTOKINE_PRODUCTION	1	0	1
CELLULAR_PROTEIN_COMPLEX_ASSEMBLY	1	0	1
REGULATION_OF_PHOSPHORYLATION	1	0	1
LIPOPROTEIN_METABOLIC_PROCESS	1	0	1
RAS_PROTEIN_SIGNAL_TRANSDUCTION	1	0	1
RHYTHMIC_PROCESS	1	0	1
RESPONSE_TO_NUTRIENT_LEVELS	1	0	1
LIPID_BIOSYNTHETIC_PROCESS	1	0	1
POSITIVE_REGULATION_OF_MAP_KINASE_ACTIVITY	1	0	1
REGULATION_OF_TRANSCRIPTION_FACTOR_ACTIVITY	1	0	1
PROTEOGLYCAN_METABOLIC_PROCESS	1	0	1
CELL_SUBSTRATE_ADHESION	1	0	1
CHROMOSOME_SEGREGATION	1	0	1
ACTIN_POLYMERIZATION_AND_OR_DEPOLYMERIZATION	1	0	1
RIBONUCLEOPROTEIN_COMPLEX_BIOGENESIS_AND_ASSEMBLY	1	0	1
RNA_PROCESSING	1	0	1
EXTRACELLULAR_STRUCTURE_ORGANIZATION_AND_BIOGENESIS	1	0	1
DNA_CATABOLIC_PROCESS	1	0	1
REGULATION_OF_NEUROTRANSMITTER_LEVELS	1	0	1
PROTEIN_RNA_COMPLEX_ASSEMBLY	1	0	1
NUCLEAR_EXPORT	1	0	1
REGULATION_OF_ORGANELLE_ORGANIZATION_AND_BIOGENESIS	1	0	1
RESPONSE_TO_BACTERIUM	1	0	1
PROTEIN_MODIFICATION_BY_SMALL_PROTEIN_CONJUGATION	1	0	1
POSITIVE_REGULATION_OF_TRANSCRIPTION_FACTOR_ACTIVITY	1	0	1
PROTEIN_UBIQUITINATION	1	0	1
NEGATIVE_REGULATION_OF_CELLULAR_COMPONENT_ORGANIZATION_AND_BIOGENESIS	1	0	1
DEVELOPMENT_OF_PRIMARY_SEXUAL_CHARACTERISTICS	1	0	1
SECONDARY_METABOLIC_PROCESS	1	0	1
MAINTENANCE_OF_LOCALIZATION	1	0	1
ACTIN_CYTOSKELETON_ORGANIZATION_AND_BIOGENESIS	1	0	1
RESPONSE_TO_OXIDATIVE_STRESS	1	0	1
SYNAPSE_ORGANIZATION_AND_BIOGENESIS	1	0	1
REGULATION_OF_CYTOKINE_PRODUCTION	1	0	1
REGULATION_OF_HEART_CONTRACTION	1	0	1
COVALENT_CHROMATIN_MODIFICATION	1	0	1
CELL_DIVISION	1	0	1
RESPONSE_TO_ABIOTIC_STIMULUS	1	0	1
RESPONSE_TO_BIOTIC_STIMULUS	1	0	1
G_PROTEIN_SIGNALING_COUPLED_TO_CAMP_NUCLEOTIDE_SECOND_MESSENGER	1	0	1
PROTEIN_SECRETION	1	0	1
PROTEIN_AMINO_ACID_LIPIDATION	1	0	1
NEGATIVE_REGULATION_OF_CELL_DIFFERENTIATION	1	0	1
MRNA_PROCESSING_GO_0006397	1	0	1
MACROMOLECULE_BIOSYNTHETIC_PROCESS	1	0	1
RESPONSE_TO_OTHER_ORGANISM	1	0	1
RNA_EXPORT_FROM_NUCLEUS	1	0	1
STEROID_HORMONE_RECEPTOR_SIGNALING_PATHWAY	1	0	1
GLYCOPROTEIN_BIOSYNTHETIC_PROCESS	1	0	1
PHOSPHOINOSITIDE_BIOSYNTHETIC_PROCESS	1	0	1
DNA_REPLICATION	1	0	1
GENERATION_OF_A_SIGNAL_INVOLVED_IN_CELL_CELL_SIGNALING	1	0	1
DNA_DAMAGE_RESPONSESIGNAL_TRANSDUCTION	1	0	1
DIGESTION	1	0	1
NUCLEOTIDE_BIOSYNTHETIC_PROCESS	1	0	1
LIPOPROTEIN_BIOSYNTHETIC_PROCESS	1	0	1
INTRACELLULAR_RECEPTOR_MEDIATED_SIGNALING_PATHWAY	1	0	1
DNA_DAMAGE_CHECKPOINT	1	0	1
REGULATION_OF_CYCLIN_DEPENDENT_PROTEIN_KINASE_ACTIVITY	1	0	1
GOLGI_VESICLE_TRANSPORT	1	0	1
PEPTIDYL_TYROSINE_PHOSPHORYLATION	1	0	1
PROTEIN_PROCESSING	1	0	1
OXYGEN_AND_REACTIVE_OXYGEN_SPECIES_METABOLIC_PROCESS	1	0	1
DEFENSE_RESPONSE_TO_BACTERIUM	1	0	1
DOUBLE_STRAND_BREAK_REPAIR	1	0	1
GLYCEROPHOSPHOLIPID_METABOLIC_PROCESS	1	0	1
EXOCYTOSIS	1	0	1
G_PROTEIN_SIGNALING_COUPLED_TO_CYCLIC_NUCLEOTIDE_SECOND_MESSENGER	1	0	1
REGULATION_OF_GENE_EXPRESSION_EPIGENETIC	1	0	1
SKELETAL_MUSCLE_DEVELOPMENT	1	0	1
ENDOSOME_TRANSPORT	1	0	1
PEPTIDYL_AMINO_ACID_MODIFICATION	1	0	1
REGULATION_OF_SMALL_GTPASE_MEDIATED_SIGNAL_TRANSDUCTION	1	0	1
REGULATION_OF_BLOOD_PRESSURE	1	0	1
NUCLEOTIDE_EXCISION_REPAIR	1	0	1
RNA_SPLICINGVIA_TRANSESTERIFICATION_REACTIONS	1	0	1
CELL_MATRIX_ADHESION	1	0	1
PEPTIDYL_TYROSINE_MODIFICATION	1	0	1
CYTOKINE_BIOSYNTHETIC_PROCESS	1	0	1
HISTONE_MODIFICATION	1	0	1
TRANSCRIPTION_INITIATION_FROM_RNA_POLYMERASE_II_PROMOTER	1	0	1
RESPONSE_TO_UV	1	0	1
RESPONSE_TO_RADIATION	1	0	1
REGULATION_OF_CYTOSKELETON_ORGANIZATION_AND_BIOGENESIS	1	0	1
PROTEIN_HOMOOLIGOMERIZATION	1	0	1
CYTOKINE_AND_CHEMOKINE_MEDIATED_SIGNALING_PATHWAY	1	0	1
POSITIVE_REGULATION_OF_TRANSFERASE_ACTIVITY	1	0	1
REGULATION_OF_JNK_ACTIVITY	1	0	1
AROMATIC_COMPOUND_METABOLIC_PROCESS	1	0	1
NEGATIVE_REGULATION_OF_TRANSLATION	1	0	1
HETEROCYCLE_METABOLIC_PROCESS	1	0	1
PHOSPHOINOSITIDE_METABOLIC_PROCESS	1	0	1
RESPONSE_TO_HORMONE_STIMULUS	1	0	1
MRNA_METABOLIC_PROCESS	1	0	1
NEGATIVE_REGULATION_OF_TRANSFERASE_ACTIVITY	1	0	1
MEMBRANE_FUSION	1	0	1
INNATE_IMMUNE_RESPONSE	1	0	1
NEGATIVE_REGULATION_OF_SIGNAL_TRANSDUCTION	1	0	1
CHROMOSOME_ORGANIZATION_AND_BIOGENESIS	1	0	1
CELL_PROJECTION_BIOGENESIS	1	0	1
RNA_SPLICING	1	0	1
COFACTOR_BIOSYNTHETIC_PROCESS	1	0	1
CHROMATIN_MODIFICATION	1	0	1
ESTABLISHMENT_AND_OR_MAINTENANCE_OF_CHROMATIN_ARCHITECTURE	1	0	1
DNA_DEPENDENT_DNA_REPLICATION	1	0	1
HUMORAL_IMMUNE_RESPONSE	1	0	1
NUCLEOTIDE_METABOLIC_PROCESS	1	0	1
CELLULAR_CARBOHYDRATE_CATABOLIC_PROCESS	1	0	1
INTERPHASE_OF_MITOTIC_CELL_CYCLE	1	0	1
TRANSLATION	1	0	1
CYTOSKELETON_DEPENDENT_INTRACELLULAR_TRANSPORT	1	0	1
POSITIVE_REGULATION_OF_DNA_BINDING	1	0	1
HORMONE_METABOLIC_PROCESS	1	0	1
REGULATION_OF_PROTEIN_SECRETION	1	0	1
POSITIVE_REGULATION_OF_SECRETION	1	0	1
CARBOHYDRATE_CATABOLIC_PROCESS	1	0	1
DNA_PACKAGING	1	0	1
CARBOHYDRATE_BIOSYNTHETIC_PROCESS	1	0	1
POTASSIUM_ION_TRANSPORT	1	0	1
POSITIVE_REGULATION_OF_PROTEIN_AMINO_ACID_PHOSPHORYLATION	1	0	1
REGULATION_OF_CYTOKINE_BIOSYNTHETIC_PROCESS	1	0	1
CYCLIC_NUCLEOTIDE_MEDIATED_SIGNALING	1	0	1
STEROID_BIOSYNTHETIC_PROCESS	1	0	1
RESPONSE_TO_DNA_DAMAGE_STIMULUS	1	0	1
MITOCHONDRIAL_TRANSPORT	1	0	1
CHROMATIN_ASSEMBLY_OR_DISASSEMBLY	1	0	1
SMALL_GTPASE_MEDIATED_SIGNAL_TRANSDUCTION	1	0	1
CELLULAR_DEFENSE_RESPONSE	1	0	1
REGULATION_OF_IMMUNE_RESPONSE	1	0	1
ACTIVATION_OF_PROTEIN_KINASE_ACTIVITY	1	0	1
UBIQUITIN_CYCLE	1	0	1
RNA_CATABOLIC_PROCESS	1	0	1
NEGATIVE_REGULATION_OF_BIOSYNTHETIC_PROCESS	1	0	1
RESPONSE_TO_ORGANIC_SUBSTANCE	1	0	1
RHO_PROTEIN_SIGNAL_TRANSDUCTION	1	0	1
CAMP_MEDIATED_SIGNALING	1	0	1
G1_S_TRANSITION_OF_MITOTIC_CELL_CYCLE	1	0	1
INDUCTION_OF_APOPTOSIS_BY_INTRACELLULAR_SIGNALS	1	0	1
