# Supplementary material for: Identifying global expression patterns and key regulators in epithelial to mesenchymal transition through multi-study integration
Source: BMC Cancer. 2017 Jun 26;17:447. doi: 10.1186/s12885-017-3413-3 (PMC5485747; doi:10.1186/s12885-017-3413-3)
Supplement: Supplementary file 11 — Common genes with Groger et al. study and 200 DE genes. (XLSX 32 kb) [file 12885_2017_3413_MOESM11_ESM.xlsx]

## Sheet: common_genes_groger.csv
common_genes
CDH1
CDH11
CDH2
CDS1
COL1A1
COL5A1
COL6A1
COL6A3
CTGF
CXADR
ELF3
EML1
EMP3
FBN1
FXYD3
HAS2
JUP
KRT15
LOX
LSR
MAP1B
MAP7
MMP2
MPZL2
MTUS1
PKP2
PLXNB1
PMP22
PPL
PRSS8
RECK
SERPINE1
SERPINE2
SLC22A4
SLC27A2
SPINT1
SPOCK1
TMEM158
TUBA1A
VCAN
VIM
WNT5A
ZEB1
